# Supplementary material for: Bis(N-butyl-N-ethyl­dithio­carbamato-κ2 S,S′)nickel(II)
Source: Acta Crystallogr Sect E Struct Rep Online. 2010 Feb 27;66(Pt 3):m339. doi: 10.1107/S1600536810006677 (PMC2983597; doi:10.1107/S1600536810006677)
Supplement: Supplementary file 1 [file e-66-0m339-sup1.cif]

##############################################################################
###                                                                        ###
###        Electronic paper (Acta Crystallographica Section E)             ###
###                                                                        ###
##############################################################################
#                                                                            #
# This CIF contains the data in a paper accepted for publication in Acta     #
# Crystallographica Section E. It conforms to the requirements of Notes      #
# for Authors for Section E, and has been peer reviewed under the auspices   #
# of the IUCr Commission on Journals.                                        #
#                                                                            #
# Full details of the Crystallographic Information File format               #
# are given in the paper "The Crystallographic Information File (CIF):       #
# a New Standard Archive File for Crystallography" by S. R. Hall, F. H.      #
# Allen and I. D. Brown [Acta Cryst. (1991), A47, 655-685].                  #
#                                                                            #
# The current version of the core CIF dictionary is obtainable from          #
# ftp://ftp.iucr.org/pub/cif_core.dic. The current version number is 2.4.    #
#                                                                            #
# Software is freely available for graphical display of the structure(s) in  #
# this CIF.  For information consult the CIF home page http://www.iucr.org/  #
# cif/home.html                                                              #
#                                                                            #
# This file may be used for bona fide research purposes within the           #
# scientific community so long as proper attribution is given to the journal # 
# article from which it was obtained.                                        #
#                                                                            #
##############################################################################
                                             
data_global
_audit_creation_method     SHELXL-97
_journal_date_recd_electronic     2010-02-21
_journal_date_accepted     2010-02-22
_journal_name_full     'Acta Crystallographica, Section E'
_journal_year     2010
_journal_volume     66
_journal_issue      3
_journal_page_first     m339
_journal_page_last     m339
_journal_paper_category     QM
_journal_coeditor_code     SJ2734
_publ_contact_author
;
     Dr. Seik Weng Ng
     Department of Chemistry
     University of Malaya
     50603 Kuala Lumpur
     Malaysia
;
_publ_contact_author_email     seikweng@um.edu.my
_publ_contact_author_fax     '03 7967 4193'
_publ_contact_author_phone     '03 7967 6778'
_publ_section_title
;\
Bis(<i>N</i>-butyl-<i>N</i>-ethyldithiocarbamato-\k^2^<i>S</i>,<i>S</i>')\
nickel(II)
;
loop_
    _publ_author_name
    _publ_author_address
    'Wan Juhari, Wan Nur Shazwani'
;
     School of Chemical Sciences
     Universiti Kebangbaan Malaysia
     43600 Bangi
     Malaysia
;
    'Baba, Ibrahim'
;
     School of Chemical Sciences
     Universiti Kebangbaan Malaysia
     43600 Bangi
     Malaysia
;
    'Farina, Yang'
;
     School of Chemical Sciences
     Universiti Kebangbaan Malaysia
     43600 Bangi
     Malaysia
;
    'Ng, Seik Weng'
;
     Department of Chemistry
     University of Malaya
     50603 Kuala Lumpur
     Malaysia
;
_publ_section_synopsis     .
data_I
_audit_creation_method     SHELXL-97
_chemical_name_systematic
;
Bis(<i>N</i>-butyl-<i>N</i>-ethyldithiocarbamato-
\k^2^<i>S</i>,<i>S</i>')nickel(II)
;
_chemical_name_common     ?
_chemical_formula_moiety     'C14 H28 N2 Ni S4'
_chemical_formula_sum     'C14 H28 N2 Ni S4'
_chemical_formula_iupac     '[Ni (C7 H14 N S2)2]'
_chemical_formula_weight     411.33
_chemical_melting_point     ?
_symmetry_cell_setting     Monoclinic
_symmetry_space_group_name_H-M     'P 21/n'
_symmetry_space_group_name_Hall     '-P 2yn'
loop_
    _symmetry_equiv_pos_as_xyz
    'x, y, z'
    'x+1/2, -y+1/2, z+1/2'
    '-x, -y, -z'
    '-x-1/2, y-1/2, -z-1/2'
_cell_length_a     8.5641(9)
_cell_length_b     8.6316(9)
_cell_length_c     13.6047(14)
_cell_angle_alpha     90.00
_cell_angle_beta     94.753(2)
_cell_angle_gamma     90.00
_cell_volume     1002.23(18)
_cell_formula_units_Z     2
_cell_measurement_reflns_used     2307
_cell_measurement_theta_min     2.4
_cell_measurement_theta_max     24.6
_cell_measurement_temperature     293(2)
_exptl_crystal_description     Plate
_exptl_crystal_colour     Brown
_exptl_crystal_size_max     0.25
_exptl_crystal_size_mid     0.25
_exptl_crystal_size_min     0.05
_exptl_crystal_density_diffrn     1.363
_exptl_crystal_density_meas     ?
_exptl_crystal_density_method     'not measured'
_exptl_crystal_F_000     436
_exptl_absorpt_coefficient_mu     1.380
_exptl_absorpt_correction_type     Multi-scan
_exptl_absorpt_process_details     '(SADABS; Sheldrick, 1996)'
_exptl_absorpt_correction_T_min     0.7242
_exptl_absorpt_correction_T_max     0.9342
_diffrn_ambient_temperature     293(2)
_diffrn_radiation_type     MoK\a
_diffrn_radiation_wavelength     0.71073
_diffrn_radiation_source     'fine-focus sealed tube'
_diffrn_radiation_monochromator     graphite
_diffrn_measurement_device_type     'Bruker SMART APEX diffractometer'
_diffrn_measurement_method     '\w scans'
_diffrn_detector_area_resol_mean     ?
_diffrn_reflns_number     9338
_diffrn_reflns_av_R_equivalents     0.0291
_diffrn_reflns_av_sigmaI/netI     0.0266
_diffrn_reflns_theta_min     2.71
_diffrn_reflns_theta_max     27.50
_diffrn_reflns_theta_full     27.50
_diffrn_measured_fraction_theta_max     1.000
_diffrn_measured_fraction_theta_full     1.000
_diffrn_reflns_limit_h_min     -10
_diffrn_reflns_limit_h_max     11
_diffrn_reflns_limit_k_min     -11
_diffrn_reflns_limit_k_max     11
_diffrn_reflns_limit_l_min     -17
_diffrn_reflns_limit_l_max     15
_diffrn_standards_number     0
_diffrn_standards_interval_count     0
_diffrn_standards_interval_time     0
_diffrn_standards_decay_%     0
_reflns_number_total     2295
_reflns_number_gt     1628
_reflns_threshold_expression     I>2\s(I)
_refine_ls_structure_factor_coef     Fsqd
_refine_ls_matrix_type     full
_refine_ls_R_factor_all     0.0571
_refine_ls_R_factor_gt     0.0341
_refine_ls_wR_factor_gt     0.0841
_refine_ls_wR_factor_ref     0.0982
_refine_ls_goodness_of_fit_ref     1.031
_refine_ls_restrained_S_all     1.039
_refine_ls_number_reflns     2295
_refine_ls_number_parameters     99
_refine_ls_number_restraints     6
_refine_ls_hydrogen_treatment     constr
_refine_ls_weighting_scheme     calc
_refine_ls_weighting_details
         'calc w=1/[\s^2^(Fo^2^)+(0.0469P)^2^+0.1755P] where P=(Fo^2^+2Fc^2^)/3'
_atom_sites_solution_hydrogens     geom
_atom_sites_solution_primary     direct
_atom_sites_solution_secondary     difmap
_refine_ls_shift/su_max     0.001
_refine_ls_shift/su_mean     0.001
_refine_diff_density_max     0.384
_refine_diff_density_min     -0.209
_refine_ls_extinction_method     none
_refine_ls_extinction_coef     ?
loop_
    _atom_type_symbol
    _atom_type_description
    _atom_type_scat_dispersion_real
    _atom_type_scat_dispersion_imag
    _atom_type_scat_source
    'C' 'C' 0.0033 0.0016
                         'International Tables Vol C Tables 4.2.6.8 and 6.1.1.4'
    'H' 'H' 0.0000 0.0000
                         'International Tables Vol C Tables 4.2.6.8 and 6.1.1.4'
    'N' 'N' 0.0061 0.0033
                         'International Tables Vol C Tables 4.2.6.8 and 6.1.1.4'
    'S' 'S' 0.1246 0.1234
                         'International Tables Vol C Tables 4.2.6.8 and 6.1.1.4'
    'Ni' 'Ni' 0.3393 1.1124
                         'International Tables Vol C Tables 4.2.6.8 and 6.1.1.4'
_computing_data_collection     'APEX2 (Bruker, 2009)'
_computing_cell_refinement     'SAINT (Bruker, 2009)'
_computing_data_reduction     'SAINT (Bruker, 2009)'
_computing_structure_solution     'SHELXS97 (Sheldrick, 2008)'
_computing_structure_refinement     'SHELXL97 (Sheldrick, 2008)'
_computing_molecular_graphics     'X-SEED (Barbour, 2001)'
_computing_publication_material     'publCIF (Westrip, 2010)'
loop_
    _atom_site_type_symbol
    _atom_site_label
    _atom_site_fract_x
    _atom_site_fract_y
    _atom_site_fract_z
    _atom_site_U_iso_or_equiv
    _atom_site_adp_type
    _atom_site_calc_flag
    _atom_site_refinement_flags
    _atom_site_occupancy
    _atom_site_disorder_assembly
    _atom_site_disorder_group
    Ni Ni1 0.5000 0.5000 0.5000 0.05331(16) Uani d S 1 . .
    S S1 0.75597(8) 0.48176(8) 0.53089(5) 0.0629(2) Uani d . 1 . .
    S S2 0.52687(8) 0.56847(9) 0.65651(5) 0.0631(2) Uani d . 1 . .
    N N1 0.8339(3) 0.5601(3) 0.72015(17) 0.0647(6) Uani d . 1 . .
    C C1 0.7236(3) 0.5403(3) 0.64766(19) 0.0564(6) Uani d . 1 . .
    C C2 0.7964(3) 0.6124(3) 0.81795(18) 0.0658(7) Uani d D 1 . .
    H H2A 0.7008 0.6732 0.8111 0.079 Uiso calc R 1 . .
    H H2B 0.8799 0.6791 0.8456 0.079 Uiso calc R 1 . .
    C C3 0.7752(4) 0.4796(3) 0.8887(2) 0.0746(8) Uani d D 1 . .
    H H3A 0.6875 0.4163 0.8630 0.090 Uiso calc R 1 . .
    H H3B 0.8684 0.4154 0.8928 0.090 Uiso calc R 1 . .
    C C4 0.7460(4) 0.5353(4) 0.9904(2) 0.0836(9) Uani d D 1 . .
    H H4A 0.6554 0.6032 0.9856 0.100 Uiso calc R 1 . .
    H H4B 0.8355 0.5955 1.0167 0.100 Uiso calc R 1 . .
    C C5 0.7180(4) 0.4044(4) 1.0615(2) 0.1014(11) Uani d D 1 . .
    H H5A 0.6962 0.4470 1.1241 0.152 Uiso calc R 1 . .
    H H5B 0.8098 0.3403 1.0699 0.152 Uiso calc R 1 . .
    H H5C 0.6305 0.3433 1.0356 0.152 Uiso calc R 1 . .
    C C6 1.0008(4) 0.5276(4) 0.7074(2) 0.0805(9) Uani d D 1 . .
    H H6A 1.0079 0.4559 0.6530 0.097 Uiso calc R 1 . .
    H H6B 1.0490 0.4791 0.7667 0.097 Uiso calc R 1 . .
    C C7 1.0871(4) 0.6734(4) 0.6871(2) 0.0951(10) Uani d D 1 . .
    H H7A 1.1957 0.6500 0.6818 0.143 Uiso calc R 1 . .
    H H7B 1.0780 0.7453 0.7401 0.143 Uiso calc R 1 . .
    H H7C 1.0432 0.7183 0.6265 0.143 Uiso calc R 1 . .
loop_
    _atom_site_aniso_label
    _atom_site_aniso_U_11
    _atom_site_aniso_U_22
    _atom_site_aniso_U_33
    _atom_site_aniso_U_12
    _atom_site_aniso_U_13
    _atom_site_aniso_U_23
    Ni1 0.0586(3) 0.0553(3) 0.0464(3) -0.0031(2) 0.0063(2) -0.00089(19)
    S1 0.0628(4) 0.0763(4) 0.0504(4) 0.0013(3) 0.0095(3) -0.0089(3)
    S2 0.0589(4) 0.0785(5) 0.0526(4) 0.0006(3) 0.0090(3) -0.0081(3)
    N1 0.0596(13) 0.0780(14) 0.0572(13) 0.0057(11) 0.0077(11) -0.0171(12)
    C1 0.0629(16) 0.0556(14) 0.0513(15) -0.0005(11) 0.0083(12) -0.0052(11)
    C2 0.0670(17) 0.0758(17) 0.0542(16) 0.0016(13) 0.0023(13) -0.0198(13)
    C3 0.080(2) 0.080(2) 0.0629(18) 0.0053(14) 0.0010(15) -0.0130(15)
    C4 0.093(2) 0.096(2) 0.0621(19) 0.0055(17) 0.0047(17) -0.0136(17)
    C5 0.118(3) 0.111(3) 0.074(2) 0.001(2) 0.002(2) 0.000(2)
    C6 0.0653(18) 0.109(3) 0.0660(19) 0.0082(17) -0.0034(15) -0.0236(17)
    C7 0.076(2) 0.125(3) 0.086(2) 0.008(2) 0.0171(17) -0.006(2)
loop_
    _geom_bond_atom_site_label_1
    _geom_bond_atom_site_label_2
    _geom_bond_site_symmetry_2
    _geom_bond_distance
    _geom_bond_publ_flag
    Ni1 S1 3_666 2.2032(8) ?
    Ni1 S1 . 2.2032(8) ?
    Ni1 S2 . 2.2034(7) ?
    Ni1 S2 3_666 2.2034(7) ?
    S1 C1 . 1.712(3) ?
    S2 C1 . 1.716(3) ?
    N1 C1 . 1.319(3) ?
    N1 C2 . 1.466(3) ?
    N1 C6 . 1.481(4) ?
    C2 C3 . 1.517(4) ?
    C2 H2A . 0.9700 ?
    C2 H2B . 0.9700 ?
    C3 C4 . 1.505(4) ?
    C3 H3A . 0.9700 ?
    C3 H3B . 0.9700 ?
    C4 C5 . 1.519(4) ?
    C4 H4A . 0.9700 ?
    C4 H4B . 0.9700 ?
    C5 H5A . 0.9600 ?
    C5 H5B . 0.9600 ?
    C5 H5C . 0.9600 ?
    C6 C7 . 1.497(4) ?
    C6 H6A . 0.9700 ?
    C6 H6B . 0.9700 ?
    C7 H7A . 0.9600 ?
    C7 H7B . 0.9600 ?
    C7 H7C . 0.9600 ?
loop_
    _geom_angle_atom_site_label_1
    _geom_angle_atom_site_label_2
    _geom_angle_atom_site_label_3
    _geom_angle_site_symmetry_1
    _geom_angle_site_symmetry_3
    _geom_angle
    _geom_angle_publ_flag
    S1 Ni1 S1 3_666 . 180.0 ?
    S1 Ni1 S2 3_666 . 100.82(2) ?
    S1 Ni1 S2 . . 79.18(2) ?
    S1 Ni1 S2 3_666 3_666 79.18(2) ?
    S1 Ni1 S2 . 3_666 100.82(2) ?
    S2 Ni1 S2 . 3_666 180.0 ?
    C1 S1 Ni1 . . 85.45(10) ?
    C1 S2 Ni1 . . 85.34(9) ?
    C1 N1 C2 . . 121.4(2) ?
    C1 N1 C6 . . 121.7(2) ?
    C2 N1 C6 . . 116.8(2) ?
    N1 C1 S1 . . 124.8(2) ?
    N1 C1 S2 . . 125.1(2) ?
    S1 C1 S2 . . 110.04(16) ?
    N1 C2 C3 . . 113.0(2) ?
    N1 C2 H2A . . 109.0 ?
    C3 C2 H2A . . 109.0 ?
    N1 C2 H2B . . 109.0 ?
    C3 C2 H2B . . 109.0 ?
    H2A C2 H2B . . 107.8 ?
    C4 C3 C2 . . 112.3(2) ?
    C4 C3 H3A . . 109.1 ?
    C2 C3 H3A . . 109.1 ?
    C4 C3 H3B . . 109.1 ?
    C2 C3 H3B . . 109.1 ?
    H3A C3 H3B . . 107.9 ?
    C3 C4 C5 . . 113.3(3) ?
    C3 C4 H4A . . 108.9 ?
    C5 C4 H4A . . 108.9 ?
    C3 C4 H4B . . 108.9 ?
    C5 C4 H4B . . 108.9 ?
    H4A C4 H4B . . 107.7 ?
    C4 C5 H5A . . 109.5 ?
    C4 C5 H5B . . 109.5 ?
    H5A C5 H5B . . 109.5 ?
    C4 C5 H5C . . 109.5 ?
    H5A C5 H5C . . 109.5 ?
    H5B C5 H5C . . 109.5 ?
    N1 C6 C7 . . 111.0(3) ?
    N1 C6 H6A . . 109.4 ?
    C7 C6 H6A . . 109.4 ?
    N1 C6 H6B . . 109.4 ?
    C7 C6 H6B . . 109.4 ?
    H6A C6 H6B . . 108.0 ?
    C6 C7 H7A . . 109.5 ?
    C6 C7 H7B . . 109.5 ?
    H7A C7 H7B . . 109.5 ?
    C6 C7 H7C . . 109.5 ?
    H7A C7 H7C . . 109.5 ?
    H7B C7 H7C . . 109.5 ?
loop_
    _geom_torsion_atom_site_label_1
    _geom_torsion_atom_site_label_2
    _geom_torsion_atom_site_label_3
    _geom_torsion_atom_site_label_4
    _geom_torsion_site_symmetry_1
    _geom_torsion_site_symmetry_2
    _geom_torsion_site_symmetry_3
    _geom_torsion_site_symmetry_4
    _geom_torsion
    _geom_torsion_publ_flag
    S2 Ni1 S1 C1 . . . . -0.24(9) ?
    S2 Ni1 S1 C1 3_666 . . . 179.76(9) ?
    S1 Ni1 S2 C1 3_666 . . . -179.76(9) ?
    S1 Ni1 S2 C1 . . . . 0.24(9) ?
    C2 N1 C1 S1 . . . . 179.3(2) ?
    C6 N1 C1 S1 . . . . -2.0(4) ?
    C2 N1 C1 S2 . . . . -1.0(4) ?
    C6 N1 C1 S2 . . . . 177.6(2) ?
    Ni1 S1 C1 N1 . . . . -180.0(2) ?
    Ni1 S1 C1 S2 . . . . 0.32(12) ?
    Ni1 S2 C1 N1 . . . . 180.0(2) ?
    Ni1 S2 C1 S1 . . . . -0.32(12) ?
    C1 N1 C2 C3 . . . . 94.2(3) ?
    C6 N1 C2 C3 . . . . -84.6(3) ?
    N1 C2 C3 C4 . . . . 176.7(3) ?
    C2 C3 C4 C5 . . . . 177.8(3) ?
    C1 N1 C6 C7 . . . . 98.5(3) ?
    C2 N1 C6 C7 . . . . -82.8(3) ?
