# Supplementary material for: Bis(N-butyl-N-ethyl­dithio­carbamato-κ2 S,S′)nickel(II)
Source: Acta Crystallogr Sect E Struct Rep Online. 2010 Feb 27;66(Pt 3):m339. doi: 10.1107/S1600536810006677 (PMC2983597; doi:10.1107/S1600536810006677)
Supplement: Supplementary file 2 [file e-66-0m339-Isup2.hkl]

# 
# h,k,l, Fc-squared, Fo-squared, sigma(Fo-squared) and status flag 
# 
data_I
_shelx_title '  P21/n' 
_shelx_refln_list_code          4 
_shelx_F_calc_maximum      212.00 
_exptl_crystal_F_000       436.00 
_reflns_d_resolution_high  0.7697 
 
loop_ 
 _symmetry_equiv_pos_as_xyz 
 'x, y, z' 
 'x+1/2, -y+1/2, z+1/2' 
 '-x, -y, -z' 
 '-x-1/2, y-1/2, -z-1/2' 
 
_cell_length_a     8.5641 
_cell_length_b     8.6316 
_cell_length_c    13.6047 
_cell_angle_alpha  90.000 
_cell_angle_beta   94.753 
_cell_angle_gamma  90.000 
 
_shelx_F_squared_multiplier     1.000 
 
loop_ 
 _refln_index_h 
 _refln_index_k 
 _refln_index_l 
 _refln_F_squared_calc 
 _refln_F_squared_meas 
 _refln_F_squared_sigma 
 _refln_observed_status 
   2   0   0      676.77      620.29      9.78 o 
   4   0   0    13605.19    14323.14    188.17 o 
   6   0   0      132.73      132.36      9.10 o 
   8   0   0      532.82      599.99     32.16 o 
  10   0   0        1.84       -5.15      5.29 o 
   1   1   0     2813.26     2974.77     36.00 o 
   2   1   0       75.17       59.13      1.80 o 
   3   1   0     5671.83     5949.04     55.98 o 
   4   1   0      545.27      542.81      8.71 o 
   5   1   0      783.30      764.92      9.56 o 
   6   1   0       21.98       30.66      2.14 o 
   7   1   0      320.20      330.38      8.94 o 
   8   1   0        4.36        8.21      3.75 o 
   9   1   0       32.63       34.48      4.69 o 
  10   1   0        5.24        0.45      4.29 o 
  11   1   0        2.76       -2.87      5.76 o 
   0   2   0    44942.86    48393.71    634.11 o 
   1   2   0       83.69       87.58      3.77 o 
   2   2   0      154.01      121.58      3.08 o 
   3   2   0       47.42       57.63      4.04 o 
   4   2   0     9456.26     9640.96     90.43 o 
   5   2   0        4.80        4.26      1.46 o 
   6   2   0      131.43      129.24      3.83 o 
   7   2   0      229.81      221.97      7.12 o 
   8   2   0      488.12      518.58     11.91 o 
   9   2   0       14.07        9.88      4.16 o 
  10   2   0        0.13        2.56      4.30 o 
   1   3   0     2067.20     2226.61     24.37 o 
   2   3   0       51.32       56.55      2.11 o 
   3   3   0     1206.48     1212.34     14.63 o 
   4   3   0      537.11      517.95      8.04 o 
   5   3   0      195.95      206.50      4.51 o 
   6   3   0      122.51      113.84      3.86 o 
   7   3   0      110.89      108.69      5.90 o 
   8   3   0       29.09       34.35      5.20 o 
   9   3   0       21.45       18.55      4.75 o 
  10   3   0       33.72       31.27      5.89 o 
   0   4   0     3835.59     3974.52     54.73 o 
   1   4   0      124.86      145.17      6.15 o 
   2   4   0       38.29       27.76      1.85 o 
   3   4   0      424.75      404.60      7.01 o 
   4   4   0     2196.84     2167.32     23.00 o 
   5   4   0       14.90       14.60      2.64 o 
   6   4   0        1.80       -0.21      1.77 o 
   7   4   0      160.28      153.97      7.22 o 
   8   4   0      258.85      259.90     13.67 o 
   9   4   0        4.91       -1.46      4.09 o 
  10   4   0        0.43       -3.65      4.07 o 
   1   5   0       75.56       96.40      3.70 o 
   2   5   0        2.52        0.00      1.32 o 
   3   5   0       93.41       99.13      3.54 o 
   4   5   0       22.82       30.89      3.67 o 
   5   5   0       77.87       88.63      3.87 o 
   6   5   0      123.34      118.17      8.02 o 
   7   5   0       69.57       80.93      5.52 o 
   8   5   0        0.49        5.34      4.05 o 
   9   5   0        5.19        0.70      4.27 o 
   0   6   0      388.00      376.12      9.35 o 
   1   6   0        7.75        3.11      1.69 o 
   2   6   0        1.10       -0.27      1.67 o 
   3   6   0       60.36       58.48      3.27 o 
   4   6   0      302.91      317.75      6.45 o 
   5   6   0        4.71        2.36      2.35 o 
   6   6   0        6.80        2.73      2.51 o 
   7   6   0       31.82       25.12      4.96 o 
   8   6   0       67.48       74.67      7.06 o 
   9   6   0        0.06       -0.06      4.41 o 
   1   7   0       14.23       13.93      2.33 o 
   2   7   0       15.31       17.92      2.50 o 
   3   7   0       15.03       17.48      2.55 o 
   4   7   0       15.26       15.12      2.90 o 
   5   7   0        4.19        2.26      2.55 o 
   6   7   0       20.87       23.26      4.36 o 
   7   7   0       36.57       47.35      5.16 o 
   8   7   0       10.11       11.27      5.11 o 
   0   8   0       46.43       44.83      4.86 o 
   1   8   0       22.08       22.73      2.96 o 
   2   8   0        0.81       -0.42      2.10 o 
   3   8   0        3.04        1.69      2.34 o 
   4   8   0       70.18       73.62      4.86 o 
   5   8   0       19.17       22.80      3.50 o 
   6   8   0        0.53       -1.16      3.38 o 
   7   8   0        0.40        2.96      3.82 o 
   1   9   0       18.22       17.82      3.12 o 
   2   9   0        0.01       -2.26      2.49 o 
   3   9   0       18.03       22.34      4.19 o 
   4   9   0       15.39       16.60      3.72 o 
   5   9   0        2.16       -4.91      3.27 o 
   6   9   0        0.08       -3.86      3.67 o 
   0  10   0       19.60       20.75      5.10 o 
   1  10   0        8.26       11.42      3.24 o 
   2  10   0       10.13        4.89      3.63 o 
   3  10   0        0.29       -5.28      3.52 o 
   4  10   0       14.61       17.35      4.05 o 
   5  10   0        8.09        7.87      3.89 o 
   1  11   0       12.34       16.69      4.20 o 
   2  11   0        0.10       -1.20      4.11 o 
 -11   0   1       26.68       23.96     10.27 o 
  -9   0   1      210.49      236.97     25.04 o 
  -7   0   1      959.57     1012.33     23.61 o 
  -5   0   1     2303.98     2237.47     32.74 o 
  -3   0   1     1015.08     1064.91     16.01 o 
  -1   0   1    19579.51    20261.07    266.05 o 
   1   0   1       45.12       28.20      1.97 o 
   3   0   1     7024.44     7328.72     96.95 o 
   5   0   1      342.88      364.29      7.63 o 
   7   0   1       23.62       32.49      5.46 o 
   9   0   1        1.81       -4.85      4.50 o 
  11   0   1        0.22      -10.94      7.30 o 
 -11   1   1        5.00       11.07      6.43 o 
 -10   1   1       26.55       20.51      6.68 o 
  -9   1   1        0.94        0.92      4.07 o 
  -8   1   1      675.61      707.05     14.93 o 
  -7   1   1        4.36        6.14      2.39 o 
  -6   1   1      473.66      472.47      7.29 o 
  -5   1   1       35.04       31.95      2.13 o 
  -4   1   1     9727.63    10184.53     95.11 o 
  -3   1   1      352.43      369.39      5.02 o 
  -2   1   1     3859.04     4059.89     41.92 o 
  -1   1   1       69.60       55.41      1.52 o 
   0   1   1     8455.19     9704.85    142.84 o 
   1   1   1       94.78       53.35      1.43 o 
   2   1   1     4792.99     4647.16     47.87 o 
   3   1   1      385.46      406.73      5.30 o 
   4   1   1      858.47      887.76     10.19 o 
   5   1   1       53.22       44.39      1.99 o 
   6   1   1        6.61       12.67      3.66 o 
   7   1   1       49.62       49.04      5.50 o 
   8   1   1      171.33      208.22      7.96 o 
   9   1   1        3.33       -0.30      3.39 o 
  10   1   1       14.64       10.47      4.91 o 
 -10   2   1        2.95       -0.82      4.37 o 
  -9   2   1      107.87       92.70      7.39 o 
  -8   2   1        3.51        3.43      4.09 o 
  -7   2   1      356.37      358.05      7.68 o 
  -6   2   1        4.93        5.25      1.62 o 
  -5   2   1     1568.61     1637.97     17.89 o 
  -4   2   1      135.91      141.75      3.40 o 
  -3   2   1     1727.42     1683.35     17.35 o 
  -2   2   1       76.04       80.60      2.13 o 
  -1   2   1    13168.99    13730.90    128.83 o 
   0   2   1     8530.76     8622.20     88.13 o 
   1   2   1       86.07       91.72      2.11 o 
   2   2   1      646.12      590.53      6.99 o 
   3   2   1     2427.61     2548.72     25.28 o 
   4   2   1      237.43      278.73      5.42 o 
   5   2   1      125.14      119.27      3.25 o 
   6   2   1      336.87      354.19      7.05 o 
   7   2   1       94.58       92.74      5.60 o 
   8   2   1        0.00       -1.79      3.33 o 
   9   2   1        2.40       -1.42      3.37 o 
  10   2   1       11.14       11.97      4.69 o 
 -10   3   1        9.55       10.62      4.91 o 
  -9   3   1        0.75        0.08      3.89 o 
  -8   3   1      302.75      330.21     10.93 o 
  -7   3   1       75.63       73.52      4.83 o 
  -6   3   1      167.07      151.20      4.33 o 
  -5   3   1        9.53        3.98      1.59 o 
  -4   3   1     2483.23     2508.18     25.70 o 
  -3   3   1      198.78      214.45      4.32 o 
  -2   3   1       65.11       68.66      2.53 o 
  -1   3   1      464.53      453.09      5.86 o 
   0   3   1     6264.38     6393.54     67.63 o 
   1   3   1      593.32      636.87      7.63 o 
   2   3   1      493.56      470.80      9.10 o 
   3   3   1     1582.33     1597.44     16.98 o 
   4   3   1     2009.17     2025.82     21.31 o 
   5   3   1       39.67       40.51      2.41 o 
   6   3   1       21.51       27.98      3.18 o 
   7   3   1       73.66       65.04      5.04 o 
   8   3   1      167.97      160.99      7.67 o 
   9   3   1        9.25       11.68      4.22 o 
  10   3   1        0.50        3.32      4.65 o 
 -10   4   1        9.36       13.01      4.98 o 
  -9   4   1       24.92       29.63      5.39 o 
  -8   4   1        1.44        2.96      3.96 o 
  -7   4   1       37.15       34.52      3.95 o 
  -6   4   1       14.01       13.59      2.37 o 
  -5   4   1      378.82      392.93      6.73 o 
  -4   4   1      203.30      212.42      5.01 o 
  -3   4   1      212.39      222.35      5.03 o 
  -2   4   1       91.77       95.03      4.43 o 
  -1   4   1     1426.82     1509.32     17.77 o 
   0   4   1     1144.05     1153.10     12.93 o 
   1   4   1      431.33      424.05      6.14 o 
   2   4   1      264.04      250.23      5.05 o 
   3   4   1      960.96      927.40     32.58 o 
   4   4   1      259.99      285.95      5.93 o 
   5   4   1      127.30      122.53      3.86 o 
   6   4   1      427.54      443.34      8.70 o 
   7   4   1      195.90      187.99      7.07 o 
   8   4   1        6.54        5.32      4.16 o 
   9   4   1       12.05       11.89      5.83 o 
  10   4   1        6.08        2.26      4.78 o 
  -9   5   1        9.13        1.93      4.27 o 
  -8   5   1       42.78       40.15      5.70 o 
  -7   5   1      102.45       88.16      5.62 o 
  -6   5   1        0.59       -1.17      2.05 o 
  -5   5   1       62.67       56.54      3.65 o 
  -4   5   1      391.55      378.73      7.18 o 
  -3   5   1        3.88        1.37      2.13 o 
  -2   5   1       25.61       26.34      2.08 o 
  -1   5   1      311.76      289.69      5.33 o 
   0   5   1     1886.68     1762.70     19.16 o 
   1   5   1       67.73       70.49      2.99 o 
   2   5   1        5.69        3.82      1.43 o 
   3   5   1      429.50      412.66      6.86 o 
   4   5   1     1052.73     1062.88     13.32 o 
   5   5   1        5.59        3.80      1.88 o 
   6   5   1       27.56       26.94      3.11 o 
   7   5   1       14.35       10.34      4.99 o 
   8   5   1      150.24      140.50      8.81 o 
   9   5   1        1.11        2.50      4.63 o 
  -9   6   1        1.89        4.65      4.66 o 
  -8   6   1        0.41        2.76      4.20 o 
  -7   6   1        1.96        3.62      3.28 o 
  -6   6   1        8.26        2.68      2.42 o 
  -5   6   1       45.26       48.16      3.65 o 
  -4   6   1        0.46        1.33      1.88 o 
  -3   6   1        2.50        4.95      1.95 o 
  -2   6   1       72.85       68.47      3.62 o 
  -1   6   1       99.25      113.08      4.02 o 
   0   6   1      110.50      116.46      4.09 o 
   1   6   1      198.35      191.01      4.71 o 
   2   6   1       96.19      100.14      4.34 o 
   3   6   1      379.03      354.30      6.67 o 
   4   6   1       22.05       23.43      2.53 o 
   5   6   1       99.53       90.42      4.70 o 
   6   6   1       34.46       31.15      4.82 o 
   7   6   1      136.44      138.11      7.31 o 
   8   6   1        0.66        6.46      4.97 o 
   9   6   1       15.66       10.92      5.21 o 
  -8   7   1       17.09       22.55      5.43 o 
  -7   7   1       30.06       28.76      5.86 o 
  -6   7   1       12.99       12.32      3.13 o 
  -5   7   1       65.95       74.91      4.73 o 
  -4   7   1       60.51       56.48      4.08 o 
  -3   7   1       50.49       62.35      4.31 o 
  -2   7   1        1.77       -0.13      1.88 o 
  -1   7   1       39.28       34.69      2.84 o 
   0   7   1      245.50      230.38      5.68 o 
   1   7   1       56.08       68.01      3.76 o 
   2   7   1       12.59       17.94      2.47 o 
   3   7   1       10.88       13.28      2.52 o 
   4   7   1      276.91      293.76      7.45 o 
   5   7   1        4.21        7.23      2.73 o 
   6   7   1       42.58       40.86      4.74 o 
   7   7   1        0.42        5.54      3.83 o 
   8   7   1       46.60       44.42      6.38 o 
  -7   8   1        1.00        2.42      3.88 o 
  -6   8   1        1.39        2.05      2.94 o 
  -5   8   1       10.43        9.99      3.10 o 
  -4   8   1        0.19       -4.14      2.76 o 
  -3   8   1        8.61        6.57      4.50 o 
  -2   8   1        1.29        0.39      2.20 o 
  -1   8   1       38.78       46.13      3.69 o 
   0   8   1        2.47       -0.37      2.22 o 
   1   8   1       65.86       60.67      3.85 o 
   2   8   1        0.01       -3.22      2.14 o 
   3   8   1       82.78       78.12      4.40 o 
   4   8   1        4.52        5.47      3.00 o 
   5   8   1       30.64       36.66      4.04 o 
   6   8   1        0.31        1.74      3.60 o 
   7   8   1       42.83       52.25      5.72 o 
  -6   9   1        0.68        0.11      4.69 o 
  -5   9   1        8.04        5.65      3.71 o 
  -4   9   1       22.83       23.14      3.98 o 
  -3   9   1       33.99       39.87      5.69 o 
  -2   9   1        8.21        1.69      3.23 o 
  -1   9   1        2.88        2.17      2.42 o 
   0   9   1       40.52       43.73      3.82 o 
   1   9   1       50.24       55.74      4.16 o 
   2   9   1       30.80       33.87      3.54 o 
   3   9   1        1.57       -0.95      3.05 o 
   4   9   1       44.90       42.62      4.89 o 
   5   9   1       19.17       23.16      3.97 o 
   6   9   1       20.29       16.99      4.42 o 
  -5  10   1        5.53       10.75      3.90 o 
  -4  10   1        0.25        1.76      3.61 o 
  -3  10   1       17.80       20.03      4.62 o 
  -2  10   1        1.79        0.39      3.64 o 
  -1  10   1       13.42       15.44      3.81 o 
   0  10   1        7.85        9.28      3.17 o 
   1  10   1       30.65       34.81      4.46 o 
   2  10   1        4.57        7.74      3.59 o 
   3  10   1       18.98       17.52      4.06 o 
   4  10   1        6.31       10.93      3.81 o 
  -2  11   1       10.96        9.89      7.12 o 
  -1  11   1        0.31       -0.07      4.67 o 
   0  11   1       13.31       13.40      4.10 o 
   1  11   1       12.50       21.48      4.33 o 
   2  11   1       11.09       10.25      4.16 o 
 -10   0   2       32.21       32.06      9.73 o 
  -8   0   2      575.73      575.88     19.43 o 
  -6   0   2      174.05      182.76      6.20 o 
  -4   0   2     4957.75     4847.22     65.67 o 
  -2   0   2       11.66        7.09      1.23 o 
   0   0   2     2130.61     2056.89     27.49 o 
   2   0   2     7395.61     7441.71    120.37 o 
   4   0   2     2022.57     1949.12     36.09 o 
   6   0   2     1083.00     1093.14     24.56 o 
   8   0   2      254.69      266.11     12.32 o 
  10   0   2       44.95       48.40      8.04 o 
 -11   1   2       52.69       77.14     11.70 o 
 -10   1   2        0.41        5.01      5.20 o 
  -9   1   2      204.48      216.86     12.07 o 
  -8   1   2        1.17        0.55      3.48 o 
  -7   1   2      620.23      602.46      9.15 o 
  -6   1   2       19.37       22.34      2.11 o 
  -5   1   2     2252.89     2343.95     24.20 o 
  -4   1   2      274.50      275.48      5.09 o 
  -3   1   2      378.42      356.17      5.30 o 
  -2   1   2     1555.70     1555.97     15.47 o 
  -1   1   2     8742.70     9336.78     96.20 o 
   0   1   2      607.92      542.03     11.43 o 
   1   1   2     1834.01     2020.86     21.31 o 
   2   1   2      633.98      707.95      7.82 o 
   3   1   2      586.87      576.51      7.87 o 
   4   1   2       55.86       57.00      2.52 o 
   5   1   2       24.74       32.64      3.13 o 
   6   1   2        0.88        5.27      3.25 o 
   7   1   2      104.80       98.29      5.82 o 
   8   1   2        0.33        1.49      3.31 o 
   9   1   2       19.79       21.23      4.43 o 
  10   1   2        1.00       -3.13      3.56 o 
 -10   2   2       22.90       22.97      5.20 o 
  -9   2   2       18.92       21.56      4.85 o 
  -8   2   2      426.19      426.77     12.24 o 
  -7   2   2       43.55       52.50      3.21 o 
  -6   2   2       21.00       17.15      2.03 o 
  -5   2   2      385.14      347.75      5.84 o 
  -4   2   2     2467.48     2456.40     24.88 o 
  -3   2   2       43.80       60.97      2.34 o 
  -2   2   2      222.51      198.57      3.15 o 
  -1   2   2     2814.74     2966.18     28.40 o 
   0   2   2     5317.05     5474.02     51.27 o 
   1   2   2      165.83      161.36      3.10 o 
   2   2   2      772.03      759.86      8.64 o 
   3   2   2      995.96      928.35     10.50 o 
   4   2   2     2071.36     2119.53     21.87 o 
   5   2   2       71.90       74.14      2.53 o 
   6   2   2      506.60      492.09     10.33 o 
   7   2   2       11.53       11.12      3.44 o 
   8   2   2      164.65      159.08      7.70 o 
   9   2   2        2.07       -1.67      3.57 o 
  10   2   2       13.70       14.21      5.06 o 
 -10   3   2        3.54        5.62      4.64 o 
  -9   3   2       36.65       38.76      5.59 o 
  -8   3   2       20.06       31.41      4.80 o 
  -7   3   2      310.00      310.37     10.55 o 
  -6   3   2      218.63      213.55      4.97 o 
  -5   3   2      971.87      991.74     12.17 o 
  -4   3   2      668.15      691.51      9.75 o 
  -3   3   2     1338.73     1304.80     14.24 o 
  -2   3   2      558.53      532.23      6.75 o 
  -1   3   2     3464.04     3600.41     34.75 o 
   0   3   2     1020.38     1052.26     12.65 o 
   1   3   2      207.55      234.92      3.88 o 
   2   3   2     1500.86     1548.29     16.31 o 
   3   3   2     1362.33     1331.46     14.64 o 
   4   3   2        0.29        3.15      1.35 o 
   5   3   2      119.60      108.51      3.39 o 
   6   3   2       27.77       36.99      3.73 o 
   7   3   2      325.12      324.57      8.96 o 
   8   3   2        0.50       -3.03      3.30 o 
   9   3   2        2.19       -0.18      3.94 o 
  10   3   2        6.88        2.49      5.46 o 
 -10   4   2        0.36        4.38      4.73 o 
  -9   4   2       22.41       21.46      4.89 o 
  -8   4   2      124.45      124.84      7.98 o 
  -7   4   2        3.61        1.99      2.72 o 
  -6   4   2        2.55        0.88      2.05 o 
  -5   4   2      276.99      258.11      6.42 o 
  -4   4   2     1318.81     1311.02     15.11 o 
  -3   4   2      277.96      250.75      5.38 o 
  -2   4   2       14.11       13.54      1.50 o 
  -1   4   2     2403.41     2450.45     27.09 o 
   0   4   2     3117.58     3262.67     37.11 o 
   1   4   2        2.89       -1.15      0.77 o 
   2   4   2       16.24       15.93      1.63 o 
   3   4   2      348.62      324.40      7.10 o 
   4   4   2     1399.74     1423.66     16.29 o 
   5   4   2        0.67        2.08      1.61 o 
   6   4   2        8.10        8.88      2.50 o 
   7   4   2        5.89       12.65      3.58 o 
   8   4   2      136.76      129.18     19.10 o 
   9   4   2        2.39       -2.25      4.02 o 
  10   4   2        0.78        3.76      5.07 o 
  -9   5   2        5.59       11.79      5.19 o 
  -8   5   2        5.03       10.47      4.27 o 
  -7   5   2       52.63       52.23      4.61 o 
  -6   5   2      113.93      117.02      5.23 o 
  -5   5   2       87.16       85.85      4.34 o 
  -4   5   2      283.47      286.46      5.65 o 
  -3   5   2      510.80      480.08      7.34 o 
  -2   5   2       35.12       38.47      2.35 o 
  -1   5   2     1033.86      991.87     12.07 o 
   0   5   2      606.04      575.58      9.06 o 
   1   5   2      870.17      794.19     10.26 o 
   2   5   2      174.91      175.97      4.25 o 
   3   5   2     1694.48     1647.76     21.94 o 
   4   5   2       19.71       24.32      2.42 o 
   5   5   2      162.38      165.57      5.29 o 
   6   5   2       10.52        6.98      2.60 o 
   7   5   2      253.14      260.98     10.09 o 
   8   5   2        1.71        5.95      4.55 o 
   9   5   2       21.21       17.47      7.09 o 
  -9   6   2       12.10        8.43      4.74 o 
  -8   6   2       21.00       15.20      6.99 o 
  -7   6   2        0.08       -1.32      2.98 o 
  -6   6   2        0.34        1.74      2.43 o 
  -5   6   2       55.67       57.46      4.06 o 
  -4   6   2      363.06      341.69      9.33 o 
  -3   6   2        4.31        2.32      1.80 o 
  -2   6   2       47.09       48.74      3.11 o 
  -1   6   2      191.25      191.70      4.80 o 
   0   6   2     1256.36     1277.65     16.92 o 
   1   6   2       13.40       12.24      2.02 o 
   2   6   2      117.36      116.94      4.13 o 
   3   6   2       69.26       70.59      3.95 o 
   4   6   2      725.14      749.49     11.01 o 
   5   6   2        4.75        5.00      2.50 o 
   6   6   2      128.32      134.49      6.79 o 
   7   6   2        0.07        3.97      4.24 o 
   8   6   2      101.24       99.17      8.07 o 
   9   6   2        3.89        6.87      4.94 o 
  -8   7   2        0.17        3.29      6.14 o 
  -7   7   2        1.90        6.22      3.48 o 
  -6   7   2        2.16       -0.35      2.72 o 
  -5   7   2       34.29       42.79      3.89 o 
  -4   7   2       20.14       17.17      3.06 o 
  -3   7   2      203.87      210.11      7.19 o 
  -2   7   2        1.54       -2.84      1.90 o 
  -1   7   2      234.65      218.03      7.36 o 
   0   7   2       55.03       55.31      3.89 o 
   1   7   2      434.61      397.02      7.47 o 
   2   7   2        3.74        0.77      1.96 o 
   3   7   2      494.79      507.14      8.86 o 
   4   7   2        0.04        0.16      3.29 o 
   5   7   2      148.55      145.09      7.32 o 
   6   7   2        0.02       -0.73      3.10 o 
   7   7   2      103.21      110.85      8.34 o 
   8   7   2        0.97        1.52      4.71 o 
  -7   8   2        5.94        2.08      3.82 o 
  -6   8   2        3.04       -3.19      2.98 o 
  -5   8   2        4.84       10.78      4.21 o 
  -4   8   2       48.83       41.75      4.72 o 
  -3   8   2       43.79       43.49      4.09 o 
  -2   8   2       42.22       46.42      4.09 o 
  -1   8   2        2.96        1.70      2.39 o 
   0   8   2      382.01      373.58      7.72 o 
   1   8   2       50.41       45.79      3.54 o 
   2   8   2       86.76       96.60      4.68 o 
   3   8   2        2.24        4.18      2.57 o 
   4   8   2      226.86      254.40     12.74 o 
   5   8   2       11.56        9.94      3.37 o 
   6   8   2       43.62       44.86      5.16 o 
   7   8   2        0.63       12.15      5.06 o 
  -6   9   2        1.91        1.94      3.77 o 
  -5   9   2       17.24       23.37      4.52 o 
  -4   9   2        1.03        5.67      3.38 o 
  -3   9   2       63.32       58.47      4.85 o 
  -2   9   2       12.42       14.52      3.82 o 
  -1   9   2       40.06       44.29      4.07 o 
   0   9   2        6.13        6.58      2.80 o 
   1   9   2      111.13      111.84      5.35 o 
   2   9   2        7.01        4.79      2.82 o 
   3   9   2       67.03       62.77      4.61 o 
   4   9   2        1.95        2.12      3.24 o 
   5   9   2       42.75       44.11      5.30 o 
   6   9   2        0.02       -3.21      3.76 o 
  -4  10   2       18.94       25.69      4.93 o 
  -3  10   2       31.25       30.40      5.01 o 
  -2  10   2       14.74       14.18      4.24 o 
  -1  10   2        0.11        6.67      3.84 o 
   0  10   2       61.89       58.47      5.58 o 
   1  10   2       25.64       37.93      4.08 o 
   2  10   2       16.59       15.76      3.44 o 
   3  10   2        0.03       -1.41      3.37 o 
   4  10   2       29.15       26.39      5.01 o 
  -1  11   2        6.96        7.05      4.47 o 
   0  11   2        5.78        8.27      4.83 o 
   1  11   2       18.22       18.13      7.04 o 
 -11   0   3       49.66       44.18     11.71 o 
  -9   0   3       53.05       38.34      9.99 o 
  -7   0   3       90.24       74.53      5.12 o 
  -5   0   3      555.48      599.69     11.47 o 
  -3   0   3      185.16      183.93      6.50 o 
  -1   0   3     1779.28     2069.77     28.10 o 
   1   0   3        3.10       10.79      4.69 o 
   3   0   3     1543.90     1582.62     38.40 o 
   5   0   3      688.45      712.77     17.47 o 
   7   0   3      762.71      710.69     19.65 o 
   9   0   3       10.16        5.41      5.58 o 
 -11   1   3        0.43       -3.15      6.07 o 
 -10   1   3        0.80        0.67      5.01 o 
  -9   1   3       40.37       43.17      5.59 o 
  -8   1   3      367.78      359.30     10.86 o 
  -7   1   3       15.41       12.31      2.31 o 
  -6   1   3       30.75       27.93      2.23 o 
  -5   1   3      125.82      126.00      5.62 o 
  -4   1   3      554.38      499.85      8.29 o 
  -3   1   3      142.71      144.17      2.78 o 
  -2   1   3      490.09      577.89      6.60 o 
  -1   1   3      202.31      225.42      3.29 o 
   0   1   3       22.56       16.71      1.30 o 
   1   1   3      442.05      387.58      4.84 o 
   2   1   3      768.77      882.76     10.56 o 
   3   1   3        8.53       12.97      1.40 o 
   4   1   3      476.62      508.52      7.67 o 
   5   1   3        4.40        3.03      1.26 o 
   6   1   3        3.85        1.08      2.44 o 
   7   1   3       25.12       30.51      4.47 o 
   8   1   3       25.57       12.87      3.88 o 
   9   1   3       19.76       18.26      4.48 o 
  10   1   3        8.94        7.00      4.36 o 
 -10   2   3       20.85       25.52      6.51 o 
  -9   2   3       49.82       53.65      6.00 o 
  -8   2   3       14.39       14.59      4.22 o 
  -7   2   3      151.47      144.24      5.15 o 
  -6   2   3      214.47      206.57      4.71 o 
  -5   2   3      969.54      977.39     11.78 o 
  -4   2   3      364.85      336.94      5.18 o 
  -3   2   3       14.91       11.18      1.47 o 
  -2   2   3      629.48      707.75      9.17 o 
  -1   2   3     1913.69     2117.89     20.76 o 
   0   2   3       61.20       59.25      2.15 o 
   1   2   3       84.40       87.19      2.15 o 
   2   2   3      171.82      135.38      3.14 o 
   3   2   3     2537.18     2521.26     25.27 o 
   4   2   3       58.74       60.66      2.72 o 
   5   2   3       72.97       88.10      5.27 o 
   6   2   3      181.28      184.81      6.30 o 
   7   2   3      626.62      637.31     13.19 o 
   8   2   3       11.68        9.12      3.76 o 
   9   2   3        2.72        5.25      3.82 o 
  10   2   3       10.18       11.29      4.59 o 
 -10   3   3        0.23        9.99      5.07 o 
  -9   3   3       90.55      100.72      7.56 o 
  -8   3   3      219.70      214.78      7.53 o 
  -7   3   3       35.92       33.31      3.28 o 
  -6   3   3       15.03       11.28      2.33 o 
  -5   3   3      904.27      945.39     12.76 o 
  -4   3   3      848.29      819.03     10.03 o 
  -3   3   3       32.41       29.66      1.62 o 
  -2   3   3      242.17      274.82      4.46 o 
  -1   3   3     2266.44     2248.97     22.49 o 
   0   3   3     1693.42     1657.38     17.11 o 
   1   3   3       97.33      111.08      2.68 o 
   2   3   3       68.32       77.69      2.98 o 
   3   3   3      124.54      135.77      4.73 o 
   4   3   3      485.66      487.08      8.10 o 
   5   3   3       40.77       32.04      3.39 o 
   6   3   3        6.06        6.13      2.85 o 
   7   3   3       28.83       35.99      4.39 o 
   8   3   3       74.38       64.25      5.62 o 
   9   3   3       48.66       43.90      5.33 o 
  10   3   3        4.30        9.08      4.93 o 
 -10   4   3       37.03       39.33      6.17 o 
  -9   4   3       33.41       39.57      5.65 o 
  -8   4   3       27.00       28.98      4.24 o 
  -7   4   3       70.03       64.33      4.20 o 
  -6   4   3      157.21      147.18      5.22 o 
  -5   4   3      849.40      818.36     12.32 o 
  -4   4   3       90.94       91.98      3.57 o 
  -3   4   3      142.38      126.05      4.20 o 
  -2   4   3      124.70      131.17      3.21 o 
  -1   4   3     3876.99     3697.18     36.33 o 
   0   4   3       74.45       71.09      2.72 o 
   1   4   3      126.42      112.10      3.85 o 
   2   4   3       54.17       49.11      2.82 o 
   3   4   3     2303.04     2272.21     26.08 o 
   4   4   3       77.04       77.39      3.76 o 
   5   4   3       77.05       76.19      3.46 o 
   6   4   3      159.11      166.06      5.79 o 
   7   4   3      299.64      307.59      9.12 o 
   8   4   3       45.14       49.48      5.25 o 
   9   4   3        3.98       -0.15      4.32 o 
  10   4   3        9.86        9.14      6.07 o 
  -9   5   3       32.92       26.95      5.41 o 
  -8   5   3      116.54      118.18      7.93 o 
  -7   5   3        7.07        3.87      2.63 o 
  -6   5   3       33.27       36.75      4.36 o 
  -5   5   3      517.79      508.50      9.48 o 
  -4   5   3     1003.49     1051.16     14.90 o 
  -3   5   3      105.72       90.79      4.38 o 
  -2   5   3      222.16      244.17      5.28 o 
  -1   5   3     1433.26     1392.83     15.86 o 
   0   5   3     1932.83     1876.17     29.33 o 
   1   5   3      488.65      441.51      6.95 o 
   2   5   3      491.02      501.12      8.53 o 
   3   5   3       15.39       10.07      2.20 o 
   4   5   3      772.62      765.34     11.59 o 
   5   5   3       85.44       80.66      3.84 o 
   6   5   3       89.51       88.76      4.84 o 
   7   5   3        2.03        1.53      3.48 o 
   8   5   3       80.49       92.06      9.51 o 
   9   5   3       15.53       24.00      5.66 o 
  -9   6   3       14.50        8.58      4.90 o 
  -8   6   3        0.39        5.35      3.64 o 
  -7   6   3       32.74       28.40      4.25 o 
  -6   6   3       19.39       17.11      3.22 o 
  -5   6   3      290.20      287.61      7.39 o 
  -4   6   3        7.85        8.95      2.58 o 
  -3   6   3      379.26      338.98      7.42 o 
  -2   6   3       61.60       58.34      3.09 o 
  -1   6   3     1896.94     1816.87     20.40 o 
   0   6   3       94.28       95.25      5.51 o 
   1   6   3      406.38      389.91      6.93 o 
   2   6   3       23.05       17.69      2.53 o 
   3   6   3     1145.98     1163.04     14.70 o 
   4   6   3       93.03      100.37      4.39 o 
   5   6   3      125.86      111.10      5.30 o 
   6   6   3        3.47        3.07      2.67 o 
   7   6   3      112.62      110.67      7.95 o 
   8   6   3       12.53       12.68      5.15 o 
   9   6   3        7.15        8.82      5.11 o 
  -8   7   3       31.85       36.49      5.12 o 
  -7   7   3        5.23        7.97      4.55 o 
  -6   7   3       29.30       22.02      3.83 o 
  -5   7   3       84.87       83.58      5.01 o 
  -4   7   3      506.91      522.06     12.11 o 
  -3   7   3      168.43      180.64      6.41 o 
  -2   7   3      111.89      122.13      4.68 o 
  -1   7   3      264.53      268.98      6.26 o 
   0   7   3     1208.75     1197.10     26.19 o 
   1   7   3      164.87      149.03      5.20 o 
   2   7   3      248.65      238.66      5.87 o 
   3   7   3      104.10      112.79      4.80 o 
   4   7   3      371.34      360.61     13.20 o 
   5   7   3       30.49       33.61      3.84 o 
   6   7   3       57.80       45.83      4.94 o 
   7   7   3        1.38        5.49      4.52 o 
   8   7   3       33.94       37.35      6.34 o 
  -7   8   3       25.28       29.16      5.66 o 
  -6   8   3        0.32       -0.84      3.26 o 
  -5   8   3       58.16       57.23      4.76 o 
  -4   8   3       18.47       22.50      3.59 o 
  -3   8   3      199.61      193.74      8.21 o 
  -2   8   3        8.29        6.45      4.63 o 
  -1   8   3      330.21      326.55      7.21 o 
   0   8   3       45.99       54.04      4.05 o 
   1   8   3      157.73      161.60      9.02 o 
   2   8   3        8.79        8.36      2.68 o 
   3   8   3      304.39      326.59      8.24 o 
   4   8   3       14.92       14.70      3.45 o 
   5   8   3       57.65       53.74      5.30 o 
   6   8   3        3.10        5.90      3.98 o 
   7   8   3       33.21       43.13      6.33 o 
  -6   9   3        7.45       12.35      5.72 o 
  -5   9   3       10.50       15.46      4.42 o 
  -4   9   3      134.17      139.51      8.04 o 
  -3   9   3       48.88       46.91      5.48 o 
  -2   9   3       18.45       17.35      4.71 o 
  -1   9   3       25.66       27.61      3.98 o 
   0   9   3      293.10      295.39     12.02 o 
   1   9   3       32.79       29.55      3.86 o 
   2   9   3       41.77       42.22      3.96 o 
   3   9   3       23.74       31.77      3.74 o 
   4   9   3       75.21       79.22      6.32 o 
   5   9   3        2.35        0.52      4.16 o 
   6   9   3       13.61       16.14      4.52 o 
  -4  10   3       17.93       22.95      5.70 o 
  -3  10   3       32.61       38.47      5.37 o 
  -2  10   3        0.98        5.96      3.99 o 
  -1  10   3       38.31       43.22      5.46 o 
   0  10   3        8.26        9.33      5.18 o 
   1  10   3       29.42       31.59      4.35 o 
   2  10   3        2.17        0.28      3.76 o 
   3  10   3       29.02       28.33      5.83 o 
   4  10   3        0.33        6.29      4.91 o 
  -1  11   3        1.02        3.05      4.36 o 
   0  11   3       27.58       30.26      5.30 o 
 -10   0   4       22.05        2.94      7.53 o 
  -8   0   4      221.83      218.57     12.28 o 
  -6   0   4      108.70      118.88      5.30 o 
  -4   0   4      114.61       92.89      3.71 o 
  -2   0   4      502.76      543.26      9.03 o 
   0   0   4     2458.62     2648.82     35.99 o 
   2   0   4      186.69      208.67      4.90 o 
   4   0   4     1670.94     1570.96     38.04 o 
   6   0   4      375.02      353.88     12.54 o 
   8   0   4      182.44      160.63     11.31 o 
  10   0   4       31.08       41.13      8.01 o 
 -10   1   4        4.96        3.67      5.21 o 
  -9   1   4       11.64        3.17      6.89 o 
  -8   1   4        2.52       -4.25      2.85 o 
  -7   1   4       56.24       52.48      3.56 o 
  -6   1   4       41.91       42.94      3.34 o 
  -5   1   4      172.33      184.76      4.06 o 
  -4   1   4       10.07       10.72      1.34 o 
  -3   1   4       88.65       84.59      2.19 o 
  -2   1   4        8.34       10.89      1.14 o 
  -1   1   4     1067.87     1082.98     11.20 o 
   0   1   4     1482.44     1354.88     22.51 o 
   1   1   4      564.60      576.15      6.80 o 
   2   1   4      270.02      283.11      4.23 o 
   3   1   4     2389.56     2492.51     24.94 o 
   4   1   4       69.26       74.13      5.59 o 
   5   1   4        1.23       -0.07      2.14 o 
   6   1   4       14.01       13.29      3.12 o 
   7   1   4      497.85      532.12     14.63 o 
   8   1   4       20.55       25.05      4.47 o 
   9   1   4       42.23       36.72      4.97 o 
  10   1   4        0.27       -1.19      4.04 o 
 -10   2   4       11.45        4.48      5.26 o 
  -9   2   4        7.24       13.16      4.27 o 
  -8   2   4      159.30      153.28      6.55 o 
  -7   2   4       24.44       28.93      3.00 o 
  -6   2   4       13.10       16.09      2.39 o 
  -5   2   4        0.03       -1.90      1.26 o 
  -4   2   4      755.21      739.07     10.40 o 
  -3   2   4        2.07        1.04      1.20 o 
  -2   2   4      141.22      139.76      3.26 o 
  -1   2   4      234.16      243.72      3.55 o 
   0   2   4     2795.52     2843.12     30.57 o 
   1   2   4       87.16       97.83      2.33 o 
   2   2   4       25.09       34.53      1.75 o 
   3   2   4      101.67      105.85      4.68 o 
   4   2   4     1136.08     1075.12     12.41 o 
   5   2   4      631.51      583.67     11.24 o 
   6   2   4      230.93      196.96      8.43 o 
   7   2   4        3.24        5.88      3.51 o 
   8   2   4      187.19      170.02      8.24 o 
   9   2   4       23.21       19.82      6.85 o 
  10   2   4       21.60       23.49      5.04 o 
 -10   3   4       25.64       22.47      8.19 o 
  -9   3   4       65.53       66.07      6.46 o 
  -8   3   4        4.03        4.21      3.14 o 
  -7   3   4        7.02        6.67      2.47 o 
  -6   3   4       29.57       25.00      3.13 o 
  -5   3   4      340.96      344.98      6.96 o 
  -4   3   4      240.45      228.78      5.25 o 
  -3   3   4      111.23      106.74      3.42 o 
  -2   3   4       69.96       83.30      2.97 o 
  -1   3   4      195.87      196.22      3.52 o 
   0   3   4     2059.42     2094.20     21.23 o 
   1   3   4      660.57      668.27      8.23 o 
   2   3   4      399.09      437.00      7.03 o 
   3   3   4     1518.10     1559.26     18.75 o 
   4   3   4      501.43      489.05      7.30 o 
   5   3   4       53.40       52.04      3.35 o 
   6   3   4      134.47      133.32      6.44 o 
   7   3   4      252.91      246.47      9.67 o 
   8   3   4       78.74       85.81      6.29 o 
   9   3   4        1.35        0.87      3.77 o 
  10   3   4        0.49        0.02      4.76 o 
 -10   4   4        0.49       -0.60      4.49 o 
  -9   4   4       10.63       17.76      4.82 o 
  -8   4   4      169.83      171.66     16.53 o 
  -7   4   4       27.64       31.58      3.43 o 
  -6   4   4       75.11       78.66      4.60 o 
  -5   4   4       95.70       99.27      4.50 o 
  -4   4   4     1242.78     1177.85     15.73 o 
  -3   4   4       65.31       61.42      3.23 o 
  -2   4   4      526.10      540.01      7.29 o 
  -1   4   4      290.12      268.02      4.67 o 
   0   4   4     2330.59     2333.21     23.95 o 
   1   4   4      310.09      317.65      5.30 o 
   2   4   4      290.75      277.10      5.07 o 
   3   4   4      126.34      108.30      7.03 o 
   4   4   4      825.75      793.89     10.61 o 
   5   4   4      320.14      293.27      7.56 o 
   6   4   4       43.71       37.70      4.14 o 
   7   4   4        0.80       -0.96      3.11 o 
   8   4   4       80.53       82.25      6.67 o 
   9   4   4       22.03       11.24      4.96 o 
  -9   5   4       51.80       45.02      6.08 o 
  -8   5   4        0.01        5.80      3.63 o 
  -7   5   4       62.83       53.19      4.24 o 
  -6   5   4       16.00       13.24      2.82 o 
  -5   5   4      502.55      495.65      9.41 o 
  -4   5   4      233.97      238.51      6.24 o 
  -3   5   4      647.38      630.04     10.20 o 
  -2   5   4      111.63      113.21      4.00 o 
  -1   5   4     1225.43     1171.63     13.83 o 
   0   5   4      865.06      853.57     12.90 o 
   1   5   4      578.24      567.41      8.23 o 
   2   5   4       43.76       41.86      2.65 o 
   3   5   4      405.37      414.35     10.02 o 
   4   5   4      252.95      273.76     10.79 o 
   5   5   4       58.08       60.72      4.27 o 
   6   5   4       62.09       59.60      5.12 o 
   7   5   4       97.81       92.61      6.32 o 
   8   5   4       30.29       31.47      6.21 o 
   9   5   4        0.29        1.26      4.54 o 
  -9   6   4        6.23       12.03      5.53 o 
  -8   6   4      123.93      129.96      7.47 o 
  -7   6   4        1.56       -0.13      2.50 o 
  -6   6   4      103.36      101.94      5.81 o 
  -5   6   4       53.31       54.00      4.14 o 
  -4   6   4      915.33      916.90     14.14 o 
  -3   6   4       69.05       59.94      5.15 o 
  -2   6   4      320.07      318.01      6.05 o 
  -1   6   4        2.42       -2.15      1.67 o 
   0   6   4     1139.00     1095.41     13.75 o 
   1   6   4       22.89       23.36      2.41 o 
   2   6   4      387.87      379.75      6.99 o 
   3   6   4       21.64       19.47      2.82 o 
   4   6   4      346.05      341.76      7.87 o 
   5   6   4       29.78       27.56      3.39 o 
   6   6   4       10.25       12.00      3.61 o 
   7   6   4        0.12        5.01      3.72 o 
   8   6   4       18.22       14.05      5.29 o 
  -8   7   4        2.83       11.83      4.87 o 
  -7   7   4       64.96       63.21      5.69 o 
  -6   7   4       17.03       17.80      3.47 o 
  -5   7   4      285.17      298.27      8.07 o 
  -4   7   4       71.08       71.69      4.70 o 
  -3   7   4      191.21      199.44      7.35 o 
  -2   7   4       49.89       44.42      3.72 o 
  -1   7   4      806.53      800.54     11.54 o 
   0   7   4      166.99      175.50      5.33 o 
   1   7   4      158.60      165.54      5.16 o 
   2   7   4        3.88        6.10      2.44 o 
   3   7   4      205.78      195.10      7.58 o 
   4   7   4       19.49       21.59      3.29 o 
   5   7   4       33.43       31.83      3.79 o 
   6   7   4        0.03        3.39      3.55 o 
   7   7   4       17.05       18.34      5.32 o 
   8   7   4        1.61       -2.03      5.85 o 
  -7   8   4        4.33        7.76      4.67 o 
  -6   8   4       27.79       26.35      4.58 o 
  -5   8   4        8.95       10.48      6.81 o 
  -4   8   4      330.93      374.66     15.34 o 
  -3   8   4        4.67        4.97      3.45 o 
  -2   8   4      124.23      139.93      9.48 o 
  -1   8   4       24.79       28.06      4.22 o 
   0   8   4      296.49      288.91      6.85 o 
   1   8   4        0.01       -1.67      2.23 o 
   2   8   4      107.42      102.05      4.91 o 
   3   8   4       11.18       17.77      3.38 o 
   4   8   4       63.80       53.86      4.50 o 
   5   8   4        0.01       -0.79      2.90 o 
   6   8   4        5.30        4.83      4.35 o 
   7   8   4        2.17        4.55      6.27 o 
  -6   9   4        4.11       -0.03      4.38 o 
  -5   9   4       68.75       67.12      7.27 o 
  -4   9   4       13.47       15.76      4.56 o 
  -3   9   4       18.44       12.64      4.24 o 
  -2   9   4       15.66       12.69      4.87 o 
  -1   9   4      197.01      185.46      8.46 o 
   0   9   4        1.63        4.04      3.69 o 
   1   9   4       25.85       20.52      3.70 o 
   2   9   4       16.28       18.70      3.65 o 
   3   9   4       57.18       63.14      5.11 o 
   4   9   4        0.17        3.54      4.00 o 
   5   9   4       13.64       15.74      5.42 o 
  -4  10   4       39.99       39.96      5.77 o 
  -3  10   4        0.21       -0.22      3.84 o 
  -2  10   4       16.59       17.51      5.19 o 
  -1  10   4        8.36        7.83      4.13 o 
   0  10   4       40.66       32.09      5.06 o 
   1  10   4        0.00       -5.35      3.57 o 
   2  10   4       15.75       17.46      4.01 o 
   3  10   4       16.23       18.52      4.13 o 
   4  10   4       16.81       10.43      5.31 o 
  -9   0   5       11.78        1.55      6.62 o 
  -7   0   5       52.40       37.15      7.32 o 
  -5   0   5      223.18      208.14     10.72 o 
  -3   0   5      403.39      403.02      7.77 o 
  -1   0   5      481.92      462.65      8.04 o 
   1   0   5      348.17      324.50      8.15 o 
   3   0   5     3293.00     3386.96     47.11 o 
   5   0   5      529.94      501.01     19.79 o 
   7   0   5      700.60      684.91     47.56 o 
   9   0   5       21.29       30.28      9.21 o 
 -10   1   5       14.32        8.46      5.51 o 
  -9   1   5        1.07        2.94     13.17 o 
  -8   1   5       89.98       98.98      4.99 o 
  -7   1   5       53.07       47.18      4.91 o 
  -6   1   5        7.69        6.81      1.70 o 
  -5   1   5        1.17        1.29      1.35 o 
  -4   1   5     1614.30     1596.66     17.04 o 
  -3   1   5      317.47      324.87      6.14 o 
  -2   1   5      114.82      109.15      2.73 o 
  -1   1   5      107.40      103.77      3.16 o 
   0   1   5     8323.36     9052.22    103.43 o 
   1   1   5      857.34      876.08      9.86 o 
   2   1   5     2567.90     2581.18     25.72 o 
   3   1   5       67.55       60.77      2.33 o 
   4   1   5     1914.73     1788.50     22.36 o 
   5   1   5       71.81       81.02      6.57 o 
   6   1   5      804.18      793.03     17.35 o 
   7   1   5        0.63        6.95      3.52 o 
   8   1   5      293.01      275.90      9.19 o 
   9   1   5        2.21       -4.62      3.08 o 
  10   1   5       40.84       49.18      5.97 o 
 -10   2   5        0.43        1.11      5.23 o 
  -9   2   5       26.86       23.95      5.98 o 
  -8   2   5        0.19       -3.02      2.43 o 
  -7   2   5        3.99        2.74      2.25 o 
  -6   2   5       20.83       22.25      2.61 o 
  -5   2   5      105.58      102.74      3.94 o 
  -4   2   5      596.01      580.49      8.91 o 
  -3   2   5      165.87      171.96      4.00 o 
  -2   2   5      618.63      565.92      7.89 o 
  -1   2   5     2100.27     2117.41     23.62 o 
   0   2   5      912.21      971.42     12.12 o 
   1   2   5      260.96      237.80      3.99 o 
   2   2   5      158.53      163.51      3.46 o 
   3   2   5     2745.47     2791.85     28.18 o 
   4   2   5      154.13      164.00      3.75 o 
   5   2   5      101.91      121.61      5.76 o 
   6   2   5        7.59        8.78      3.00 o 
   7   2   5      428.83      416.99     11.91 o 
   8   2   5       15.38       23.72      7.42 o 
   9   2   5        5.82        2.10      3.92 o 
  10   2   5        1.19        0.93      4.30 o 
 -10   3   5        0.10       -1.55      4.93 o 
  -9   3   5        0.09        4.56      4.02 o 
  -8   3   5      142.68      147.83      9.35 o 
  -7   3   5      114.42      105.72      7.65 o 
  -6   3   5       56.61       49.91      3.53 o 
  -5   3   5        4.25        6.43      2.13 o 
  -4   3   5     2000.36     1993.85     23.72 o 
  -3   3   5     1257.75     1228.12     15.49 o 
  -2   3   5       95.02       84.66      3.04 o 
  -1   3   5      159.38      173.83      3.33 o 
   0   3   5     3490.50     3685.63     35.92 o 
   1   3   5     1734.70     1651.35     19.29 o 
   2   3   5      409.31      416.26      6.73 o 
   3   3   5       18.92       15.11      1.79 o 
   4   3   5     1038.10      985.07     12.15 o 
   5   3   5      203.18      217.94      5.77 o 
   6   3   5      311.21      331.12      9.08 o 
   7   3   5        0.44       -1.49      3.29 o 
   8   3   5      100.32       90.08      6.47 o 
   9   3   5        0.24       -5.04      3.36 o 
 -10   4   5        0.45        6.15      4.69 o 
  -9   4   5       34.78       29.00      5.37 o 
  -8   4   5       20.04       24.81      4.23 o 
  -7   4   5       73.16       68.04     11.20 o 
  -6   4   5        9.76       13.47      3.42 o 
  -5   4   5      287.91      319.20      8.29 o 
  -4   4   5      646.09      615.86     13.50 o 
  -3   4   5      160.15      160.27      4.50 o 
  -2   4   5       17.69       11.59      1.45 o 
  -1   4   5     1813.32     1827.33     19.42 o 
   0   4   5      657.33      657.44      8.55 o 
   1   4   5        7.53       10.99      1.55 o 
   2   4   5      224.07      230.66      4.67 o 
   3   4   5     1287.88     1315.57     15.40 o 
   4   4   5      307.42      310.70      6.69 o 
   5   4   5        9.73        8.94      2.42 o 
   6   4   5        7.51        1.37      2.94 o 
   7   4   5      162.20      161.84      8.40 o 
   8   4   5       11.38       13.00      4.20 o 
   9   4   5        0.92        1.06      3.92 o 
  -9   5   5        2.19        6.99      5.89 o 
  -8   5   5      166.14      184.58     14.63 o 
  -7   5   5       48.06       45.89      4.16 o 
  -6   5   5       55.82       51.02      3.90 o 
  -5   5   5        5.67        5.11      2.49 o 
  -4   5   5      907.09      870.47     13.24 o 
  -3   5   5      293.25      307.03      6.86 o 
  -2   5   5      165.99      151.98      6.21 o 
  -1   5   5      203.28      211.07      4.56 o 
   0   5   5     1242.35     1150.76     13.71 o 
   1   5   5      453.15      423.03      7.61 o 
   2   5   5       77.52       72.92      3.29 o 
   3   5   5        7.61        7.81      2.14 o 
   4   5   5      273.37      273.79      6.74 o 
   5   5   5      149.48      139.75      5.78 o 
   6   5   5        7.46        3.56      3.14 o 
   7   5   5        7.02        6.78      3.72 o 
   8   5   5        9.15        4.57      3.98 o 
   9   5   5        1.98        0.06      4.74 o 
  -9   6   5       29.97       32.93     11.35 o 
  -8   6   5        9.91       14.14      5.04 o 
  -7   6   5       92.61       90.63      6.19 o 
  -6   6   5       15.53        9.59      3.50 o 
  -5   6   5      363.81      354.54     12.66 o 
  -4   6   5      223.28      225.65      6.53 o 
  -3   6   5       98.68      106.01      5.91 o 
  -2   6   5       15.66       14.35      2.48 o 
  -1   6   5      565.65      566.53      8.60 o 
   0   6   5      223.87      213.36      5.58 o 
   1   6   5        3.51        1.37      1.65 o 
   2   6   5        0.30       -2.47      1.65 o 
   3   6   5      207.21      210.24      5.55 o 
   4   6   5       54.83       52.16      3.59 o 
   5   6   5       10.95       10.61      2.99 o 
   6   6   5       10.69       11.80      3.61 o 
   7   6   5       36.19       42.82      5.23 o 
   8   6   5        7.77        5.18      5.13 o 
  -8   7   5       77.86       73.47      7.50 o 
  -7   7   5        5.94        9.50      3.93 o 
  -6   7   5       39.36       42.22      4.88 o 
  -5   7   5        0.41        5.44      3.45 o 
  -4   7   5      285.82      300.56     10.71 o 
  -3   7   5        2.38        3.40      2.93 o 
  -2   7   5      126.43      115.36      6.63 o 
  -1   7   5        4.31        2.53      2.87 o 
   0   7   5      199.88      171.73      5.88 o 
   1   7   5       44.09       41.13      3.73 o 
   2   7   5        9.51        8.57      2.42 o 
   3   7   5       26.89       23.75      2.96 o 
   4   7   5       74.81       78.09      4.40 o 
   5   7   5       46.30       46.08      4.20 o 
   6   7   5        2.18       -1.33      3.41 o 
   7   7   5        9.08        8.02      4.91 o 
  -7   8   5       20.37       21.76      4.72 o 
  -6   8   5       15.41       12.70      4.06 o 
  -5   8   5      122.45      128.43      8.95 o 
  -4   8   5       10.33       12.38      4.01 o 
  -3   8   5       23.65       19.82      4.21 o 
  -2   8   5       49.68       50.93      5.03 o 
  -1   8   5      139.06      125.24      6.91 o 
   0   8   5       15.07       13.88      3.05 o 
   1   8   5       34.17       38.69      4.95 o 
   2   8   5       54.69       57.81      4.49 o 
   3   8   5       23.19       27.22      4.58 o 
   4   8   5        9.87        5.03      3.61 o 
   5   8   5        0.16        0.77      3.69 o 
   6   8   5       10.43        7.88      6.38 o 
  -6   9   5       12.96       23.54      5.23 o 
  -5   9   5        7.14        3.22      5.90 o 
  -4   9   5       44.81       48.99      5.95 o 
  -3   9   5        0.02        6.44      5.03 o 
  -2   9   5       36.36       37.88      5.11 o 
  -1   9   5       38.73       38.20      4.99 o 
   0   9   5       36.07       30.21      4.67 o 
   1   9   5        2.43        0.98      2.37 o 
   2   9   5        2.89        2.72      3.15 o 
   3   9   5       23.86       23.40      4.01 o 
   4   9   5       29.19       40.42      6.16 o 
   5   9   5        2.09       -1.24      4.79 o 
  -4  10   5        1.00       -3.77      3.99 o 
  -3  10   5        7.59       12.68      4.64 o 
  -2  10   5       21.76       25.69      5.53 o 
  -1  10   5       23.78       17.94      4.60 o 
   0  10   5        0.28        3.39      3.99 o 
   1  10   5       13.71       13.32      4.52 o 
   2  10   5       28.48       21.05      4.17 o 
   3  10   5       10.36       13.16      4.03 o 
 -10   0   6        0.61       -1.82      7.20 o 
  -8   0   6      144.32      122.22     12.43 o 
  -6   0   6        6.83        4.94      2.51 o 
  -4   0   6     4451.78     4544.03     62.41 o 
  -2   0   6      792.22      721.99     11.94 o 
   0   0   6    10504.10    11427.73    150.10 o 
   2   0   6     2405.50     2498.29     35.73 o 
   4   0   6     1940.49     1896.88     28.48 o 
   6   0   6      326.70      350.40     13.11 o 
   8   0   6      165.45      165.44     11.68 o 
  10   0   6       24.66       14.49      6.45 o 
 -10   1   6        0.99       -7.25      4.83 o 
  -9   1   6       94.06       86.72      8.58 o 
  -8   1   6       18.03       16.70      4.00 o 
  -7   1   6       33.53       33.58      3.14 o 
  -6   1   6       11.55       14.10      2.31 o 
  -5   1   6     1563.59     1586.76     17.56 o 
  -4   1   6      411.67      393.33      5.95 o 
  -3   1   6      275.86      238.07      4.01 o 
  -2   1   6        6.27       13.29      1.21 o 
  -1   1   6    10028.03    10443.14     97.16 o 
   0   1   6      139.20      161.97      3.44 o 
   1   1   6      554.98      545.55      7.79 o 
   2   1   6      215.80      198.51      6.07 o 
   3   1   6     4617.30     4445.48     48.72 o 
   4   1   6       11.87       14.64      2.07 o 
   5   1   6      416.46      418.69      9.42 o 
   6   1   6       21.91       20.63      3.63 o 
   7   1   6      496.20      513.67     12.00 o 
   8   1   6        1.90        5.69      3.86 o 
   9   1   6        3.63        5.71      4.04 o 
  10   1   6        1.52       -0.97      4.27 o 
 -10   2   6        0.42       -2.35      5.16 o 
  -9   2   6       11.36       16.93      5.78 o 
  -8   2   6      242.13      253.93      7.11 o 
  -7   2   6      101.91      110.23      5.04 o 
  -6   2   6       11.54       15.55      2.45 o 
  -5   2   6      265.33      277.91      6.26 o 
  -4   2   6     3149.82     3139.75     34.99 o 
  -3   2   6        6.33        7.20      1.63 o 
  -2   2   6      183.72      192.65      3.35 o 
  -1   2   6     1522.02     1507.13     17.82 o 
   0   2   6     4237.63     4402.89     46.92 o 
   1   2   6        1.37        1.49      1.83 o 
   2   2   6     1660.90     1713.60     18.26 o 
   3   2   6       41.69       41.21      2.34 o 
   4   2   6     1353.42     1339.97     19.45 o 
   5   2   6       35.77       42.08      4.25 o 
   6   2   6      264.72      270.16     12.82 o 
   7   2   6        9.71       10.75      3.87 o 
   8   2   6       85.30       98.64      6.81 o 
   9   2   6        8.55        1.12      3.90 o 
 -10   3   6        7.36        5.68      5.99 o 
  -9   3   6       76.60       90.34      7.17 o 
  -8   3   6      107.33       95.29      8.22 o 
  -7   3   6        1.19        1.61      2.32 o 
  -6   3   6        3.46        1.25      2.18 o 
  -5   3   6     1155.29     1129.48     15.57 o 
  -4   3   6      716.46      719.82     10.88 o 
  -3   3   6       36.03       36.15      2.36 o 
  -2   3   6        8.39        7.78      1.12 o 
  -1   3   6     5083.04     5068.40     53.91 o 
   0   3   6      517.44      497.37      7.90 o 
   1   3   6      182.94      187.02      4.91 o 
   2   3   6      338.05      341.67      5.65 o 
   3   3   6     1361.56     1349.35     15.50 o 
   4   3   6       52.45       60.56      2.95 o 
   5   3   6       77.50       65.21      4.62 o 
   6   3   6      185.58      194.31      7.32 o 
   7   3   6      161.83      158.94      9.93 o 
   8   3   6        7.71        8.62      3.99 o 
   9   3   6        6.51        0.75      3.83 o 
  -9   4   6        6.99       13.88      4.88 o 
  -8   4   6      216.21      232.21      8.16 o 
  -7   4   6       77.77       73.52      4.65 o 
  -6   4   6        0.80        2.24      2.41 o 
  -5   4   6      479.97      496.35      9.25 o 
  -4   4   6     1041.59     1014.33     14.31 o 
  -3   4   6       40.52       39.39      2.78 o 
  -2   4   6       33.86       33.31      1.85 o 
  -1   4   6      559.02      545.98      7.47 o 
   0   4   6      770.99      719.74      9.19 o 
   1   4   6        0.14       -1.23      1.08 o 
   2   4   6      246.30      263.81      5.14 o 
   3   4   6        0.22       -1.28      1.55 o 
   4   4   6      207.91      218.82      5.17 o 
   5   4   6       14.55       16.81      2.69 o 
   6   4   6       74.00       80.30      6.71 o 
   7   4   6        0.87       -2.87      3.41 o 
   8   4   6       18.28       19.25      4.27 o 
   9   4   6        7.54        1.61      3.95 o 
  -9   5   6       60.74       73.31      9.00 o 
  -8   5   6       52.57       51.34      5.27 o 
  -7   5   6        3.45        0.30      3.19 o 
  -6   5   6        3.07        0.83      2.87 o 
  -5   5   6      593.05      593.03     14.92 o 
  -4   5   6      183.88      177.62      8.11 o 
  -3   5   6        8.28        2.40      2.98 o 
  -2   5   6        6.01        4.07      2.40 o 
  -1   5   6      621.56      629.51      8.74 o 
   0   5   6      158.42      158.51      4.93 o 
   1   5   6        1.15        0.94      1.27 o 
   2   5   6      177.12      187.34      4.70 o 
   3   5   6      275.25      257.87      5.69 o 
   4   5   6       73.02       82.23      4.45 o 
   5   5   6        3.63        4.68      2.03 o 
   6   5   6      159.73      184.96      9.79 o 
   7   5   6       36.26       28.73      4.63 o 
   8   5   6        0.02       -1.74      3.75 o 
  -8   6   6       72.31       78.53      7.54 o 
  -7   6   6        4.72        1.51      3.50 o 
  -6   6   6        1.12       -2.34      2.96 o 
  -5   6   6       60.62       57.08      4.99 o 
  -4   6   6      152.61      139.72      7.11 o 
  -3   6   6        0.71        0.27      2.47 o 
  -2   6   6       16.23       14.71      4.51 o 
  -1   6   6       32.04       28.99      4.00 o 
   0   6   6      140.41      138.61      5.31 o 
   1   6   6       19.52       17.09      2.58 o 
   2   6   6        1.09        2.44      1.97 o 
   3   6   6        0.08       -0.47      2.21 o 
   4   6   6       15.75       13.13      2.86 o 
   5   6   6        1.21       -3.64      2.43 o 
   6   6   6        4.81       13.03      3.81 o 
   7   6   6        0.11       -5.39      3.59 o 
   8   6   6        2.78       -5.42      4.03 o 
  -8   7   6        2.87       -2.23      4.54 o 
  -7   7   6        2.86        2.78      3.62 o 
  -6   7   6       11.64       13.89      4.27 o 
  -5   7   6      115.85      116.47      6.94 o 
  -4   7   6       16.90       20.24      4.02 o 
  -3   7   6        0.65        3.10      2.96 o 
  -2   7   6       41.09       47.38      5.22 o 
  -1   7   6       71.20       72.17      5.24 o 
   0   7   6       22.75       22.38      3.11 o 
   1   7   6        1.99        1.94      2.42 o 
   2   7   6      126.12      137.76      6.01 o 
   3   7   6       69.43       69.75      4.66 o 
   4   7   6       43.12       44.71      4.81 o 
   5   7   6        7.25        6.44      3.83 o 
   6   7   6       34.31       33.26      6.04 o 
   7   7   6       18.85       16.32      6.71 o 
  -7   8   6        1.03        0.05      4.18 o 
  -6   8   6       10.72        6.45      4.93 o 
  -5   8   6        1.17        1.26      3.54 o 
  -4   8   6       13.32       13.67      4.01 o 
  -3   8   6        1.56       -4.50      3.00 o 
  -2   8   6        4.87        3.23      4.00 o 
  -1   8   6        1.02       -2.30      3.03 o 
   0   8   6       26.32       20.70      3.84 o 
   1   8   6        0.24       -1.86      2.58 o 
   2   8   6        2.13        1.45      2.97 o 
   3   8   6        2.30        1.23      2.88 o 
   4   8   6       17.26       16.17      4.09 o 
   5   8   6        0.02       -2.81      3.87 o 
   6   8   6        1.84        8.51      5.16 o 
  -5   9   6       16.89       20.94      4.93 o 
  -4   9   6        0.01        1.81      3.86 o 
  -3   9   6        8.22       10.06      4.13 o 
  -2   9   6       52.81       56.51      6.72 o 
  -1   9   6       26.30       25.72      4.61 o 
   0   9   6       13.87        8.98      4.01 o 
   1   9   6        0.51        2.07      3.67 o 
   2   9   6       31.63       30.92      4.05 o 
   3   9   6       37.34       41.21      4.59 o 
   4   9   6       13.19       10.29      4.31 o 
   5   9   6        1.44        2.70      4.12 o 
  -3  10   6        0.70       -5.46      3.85 o 
  -2  10   6        7.89        5.48      4.24 o 
  -1  10   6        1.02        4.24      4.14 o 
   0  10   6       14.56       20.88      4.92 o 
   1  10   6        1.96        0.28      4.06 o 
   2  10   6        3.21        4.80      4.32 o 
   3  10   6        2.97       10.02      3.99 o 
  -9   0   7      274.24      298.27     18.44 o 
  -7   0   7      155.74      166.30      9.10 o 
  -5   0   7     3928.50     3891.32     54.92 o 
  -3   0   7      182.64      195.12      5.47 o 
  -1   0   7    10161.33    10491.82    169.40 o 
   1   0   7     1696.74     1773.37     26.31 o 
   3   0   7     2786.92     2744.71     76.51 o 
   5   0   7      122.29      117.84     16.02 o 
   7   0   7      201.57      202.73     11.41 o 
   9   0   7        0.36       -2.28      5.39 o 
 -10   1   7       16.68       13.85      6.02 o 
  -9   1   7        4.40        5.08      4.13 o 
  -8   1   7      284.91      292.02      8.93 o 
  -7   1   7        0.01       -1.03      2.64 o 
  -6   1   7      223.37      248.35      6.84 o 
  -5   1   7        9.22       12.92      4.09 o 
  -4   1   7     2690.92     2669.90     27.25 o 
  -3   1   7        0.09       -1.74      1.16 o 
  -2   1   7     2062.47     2206.68     24.72 o 
  -1   1   7       17.44       23.03      2.66 o 
   0   1   7     2126.15     2075.86     25.81 o 
   1   1   7        4.45        1.30      1.15 o 
   2   1   7      778.77      760.31      9.60 o 
   3   1   7      116.90      112.42      4.73 o 
   4   1   7      636.77      633.44     25.42 o 
   5   1   7       50.74       60.02      5.07 o 
   6   1   7       41.27       53.69      4.63 o 
   7   1   7       16.67       17.21      3.99 o 
   8   1   7        6.72        3.92      3.61 o 
   9   1   7        0.47       -4.65      4.84 o 
 -10   2   7        0.41        7.57      8.21 o 
  -9   2   7      174.49      195.81     10.13 o 
  -8   2   7       64.43       60.89      8.13 o 
  -7   2   7       45.45       46.59      5.96 o 
  -6   2   7       11.45        9.42      2.44 o 
  -5   2   7     2770.23     2790.06     32.25 o 
  -4   2   7        3.62        0.28      1.80 o 
  -3   2   7      317.24      291.35      4.63 o 
  -2   2   7        1.81        9.71      1.85 o 
  -1   2   7     5566.21     5674.57     60.02 o 
   0   2   7      639.91      673.07      9.77 o 
   1   2   7      676.64      729.30      9.13 o 
   2   2   7      190.27      197.52      4.15 o 
   3   2   7     1564.28     1535.88     17.20 o 
   4   2   7       68.14       71.18      3.69 o 
   5   2   7       83.08       77.89      5.05 o 
   6   2   7       58.34       48.04      4.44 o 
   7   2   7      227.68      231.56     12.42 o 
   8   2   7       10.10        6.25      3.92 o 
   9   2   7        0.17       -0.31      7.85 o 
 -10   3   7        8.96        9.20      8.32 o 
  -9   3   7       15.77        9.70      6.08 o 
  -8   3   7      121.35      127.88      6.06 o 
  -7   3   7       10.65       13.86      2.90 o 
  -6   3   7      111.75      109.73      4.93 o 
  -5   3   7       74.02       78.46      4.18 o 
  -4   3   7      334.22      364.38      7.09 o 
  -3   3   7        0.37       -3.26      2.17 o 
  -2   3   7      674.80      694.94      9.96 o 
  -1   3   7      242.46      240.65      6.17 o 
   0   3   7      732.09      742.20     10.74 o 
   1   3   7       15.00       17.62      1.61 o 
   2   3   7      449.44      427.84      6.70 o 
   3   3   7      234.58      225.07      4.89 o 
   4   3   7      391.23      415.94      9.33 o 
   5   3   7      114.45      103.36      9.18 o 
   6   3   7       12.60       12.67      3.46 o 
   7   3   7       32.98       38.29      4.90 o 
   8   3   7       16.14       13.15      4.22 o 
   9   3   7        4.44       -3.13      3.91 o 
  -9   4   7       81.04       80.02      7.56 o 
  -8   4   7       28.69       25.69      4.41 o 
  -7   4   7        0.57       -2.96      2.91 o 
  -6   4   7        0.25       -1.91      2.69 o 
  -5   4   7      638.12      660.83     13.87 o 
  -4   4   7       14.66       10.54      3.01 o 
  -3   4   7       58.63       57.85      4.84 o 
  -2   4   7        3.86        2.52      2.04 o 
  -1   4   7     1040.85     1007.11     13.70 o 
   0   4   7       33.08       33.47      3.10 o 
   1   4   7       94.32       96.32      3.97 o 
   2   4   7      426.07      441.38      7.69 o 
   3   4   7      603.45      586.14      8.86 o 
   4   4   7       49.06       54.27      3.64 o 
   5   4   7       18.24       19.70      3.47 o 
   6   4   7      119.77      118.89      9.25 o 
   7   4   7      146.83      153.44      8.37 o 
   8   4   7        6.73       -1.97      3.86 o 
   9   4   7        1.32       -4.67      4.02 o 
  -9   5   7        4.33       13.29      5.27 o 
  -8   5   7        9.59        9.83      4.15 o 
  -7   5   7        8.69        9.11      3.65 o 
  -6   5   7       27.81       19.77      3.76 o 
  -5   5   7        8.37        7.88      3.08 o 
  -4   5   7       18.21       16.37      3.35 o 
  -3   5   7        0.80       -3.35      2.23 o 
  -2   5   7       81.08       73.87      4.71 o 
  -1   5   7      120.04      132.36      4.85 o 
   0   5   7      106.26      110.11      4.61 o 
   1   5   7       37.30       44.01      3.33 o 
   2   5   7       22.89       32.48      3.06 o 
   3   5   7       27.99       27.59      2.77 o 
   4   5   7      107.46      109.35      4.99 o 
   5   5   7       61.74       59.79      5.77 o 
   6   5   7       19.12       26.67      5.35 o 
   7   5   7        2.28        2.74      4.98 o 
   8   5   7       24.52       23.15      5.06 o 
  -8   6   7        1.43       -0.35      3.80 o 
  -7   6   7        0.88       -3.37      3.94 o 
  -6   6   7        0.01       -3.82      3.06 o 
  -5   6   7       37.82       50.54      4.96 o 
  -4   6   7        0.91       -3.48      3.31 o 
  -3   6   7        0.46       -3.71      2.47 o 
  -2   6   7       45.40       34.90      4.01 o 
  -1   6   7      119.91      107.76      5.87 o 
   0   6   7        7.06        7.58      2.38 o 
   1   6   7        1.52        3.54      2.31 o 
   2   6   7      204.49      208.23      6.28 o 
   3   6   7      256.97      263.83      7.96 o 
   4   6   7        7.73        8.56      3.38 o 
   5   6   7        3.81        2.14      4.10 o 
   6   6   7       27.91       20.16      5.45 o 
   7   6   7       54.54       64.38      7.46 o 
  -7   7   7        0.00       -0.69      3.65 o 
  -6   7   7        1.69        0.55      3.61 o 
  -5   7   7        4.20        3.05      5.10 o 
  -4   7   7        3.99        3.03      3.35 o 
  -3   7   7        0.53       -1.00      2.75 o 
  -2   7   7        0.81       -0.16      2.91 o 
  -1   7   7        0.11       -2.29      2.67 o 
   0   7   7       41.02       37.77      5.62 o 
   1   7   7        2.77        4.17      2.59 o 
   2   7   7        8.88        7.97      3.49 o 
   3   7   7        4.35        0.28      3.12 o 
   4   7   7       20.46       20.42      4.11 o 
   5   7   7        6.23        8.01      4.66 o 
   6   7   7       23.79       22.60      5.71 o 
   7   7   7        1.01       -0.05      4.90 o 
  -6   8   7        3.56        0.41      4.59 o 
  -5   8   7        4.78        3.92      3.72 o 
  -4   8   7        0.32       -2.19      3.36 o 
  -3   8   7        3.57        4.31      3.40 o 
  -2   8   7       20.58       11.80      4.58 o 
  -1   8   7       36.47       43.69      4.86 o 
   0   8   7       18.65       19.49      4.03 o 
   1   8   7        0.83       -2.59      3.13 o 
   2   8   7       11.50       12.11      3.26 o 
   3   8   7       73.68       69.34      5.18 o 
   4   8   7       17.97       22.77      4.64 o 
   5   8   7        3.27       -1.52      3.92 o 
   6   8   7        0.65       -2.50      4.98 o 
  -5   9   7        1.57        6.67      4.24 o 
  -4   9   7        8.28        3.86      4.25 o 
  -3   9   7        0.06       -4.27      3.42 o 
  -2   9   7        0.90       -0.04      3.55 o 
  -1   9   7        2.82        2.52      4.03 o 
   0   9   7       23.21       24.94      4.80 o 
   1   9   7        0.09        1.13      3.75 o 
   2   9   7       16.77       25.72      4.71 o 
   3   9   7        7.26        9.66      3.84 o 
   4   9   7        6.16       11.05      4.49 o 
  -2  10   7        1.65       -5.51      3.70 o 
  -1  10   7       16.35       18.31      4.88 o 
   0  10   7        6.03        5.26      4.43 o 
   1  10   7        3.84        8.36      4.43 o 
   2  10   7        0.72        0.28      4.07 o 
 -10   0   8       19.51       16.42      8.63 o 
  -8   0   8      434.62      487.33     16.52 o 
  -6   0   8      478.53      470.05     14.48 o 
  -4   0   8     1063.89     1030.45     20.18 o 
  -2   0   8     1155.92     1153.56     18.42 o 
   0   0   8      532.36      533.69     10.22 o 
   2   0   8       16.33        9.27      3.08 o 
   4   0   8      146.69      150.35      8.37 o 
   6   0   8        0.51       -2.66      3.90 o 
   8   0   8        0.42       -2.74      4.53 o 
 -10   1   8        0.09       -2.46      5.34 o 
  -9   1   8      294.05      346.39     10.50 o 
  -8   1   8        0.00       -0.29      4.60 o 
  -7   1   8       28.86       34.73      3.96 o 
  -6   1   8        0.01        3.10      2.25 o 
  -5   1   8     2567.12     2578.53     30.07 o 
  -4   1   8      122.64       96.32      3.26 o 
  -3   1   8       62.59       63.82      3.26 o 
  -2   1   8      194.59      188.26      3.77 o 
  -1   1   8     3526.15     3665.64     36.01 o 
   0   1   8        2.01       -0.31      1.02 o 
   1   1   8       15.48       18.12      1.69 o 
   2   1   8      136.92      140.97      7.24 o 
   3   1   8     1256.30     1238.79     14.55 o 
   4   1   8        1.27        0.32      2.25 o 
   5   1   8      111.27      117.98     10.33 o 
   6   1   8       19.16       18.68      3.55 o 
   7   1   8      107.39      106.34      6.65 o 
   8   1   8        0.27       -3.32      3.35 o 
   9   1   8        5.68       -3.69      3.78 o 
 -10   2   8       17.34       16.02      8.91 o 
  -9   2   8        0.01        7.11      8.15 o 
  -8   2   8      220.10      228.08     10.28 o 
  -7   2   8       23.49       22.37      3.24 o 
  -6   2   8      170.94      164.27      5.44 o 
  -5   2   8       79.63       85.07      4.25 o 
  -4   2   8      703.53      713.76     10.71 o 
  -3   2   8       43.61       49.83      2.22 o 
  -2   2   8      404.03      371.36      8.30 o 
  -1   2   8      331.70      351.40      7.50 o 
   0   2   8     1285.77     1293.58     16.49 o 
   1   2   8      634.81      629.35      8.40 o 
   2   2   8       19.72       21.30      1.95 o 
   3   2   8       46.68       55.07      3.49 o 
   4   2   8      164.69      169.15      5.16 o 
   5   2   8      143.12      159.79      8.52 o 
   6   2   8        2.55        6.59      3.06 o 
   7   2   8        0.17       -2.89      3.33 o 
   8   2   8        0.32       -4.07      3.39 o 
   9   2   8        1.14       -4.96      3.86 o 
  -9   3   8      105.28      101.36     12.94 o 
  -8   3   8        3.19        0.80      4.04 o 
  -7   3   8       12.46        7.16      3.42 o 
  -6   3   8        9.84        6.61      3.04 o 
  -5   3   8     1058.48     1090.40     18.89 o 
  -4   3   8      156.04      149.30      6.16 o 
  -3   3   8       21.29       26.67      3.70 o 
  -2   3   8      485.40      507.97      8.30 o 
  -1   3   8     1697.30     1634.55     20.13 o 
   0   3   8        7.75        3.39      1.88 o 
   1   3   8       15.68       15.42      3.41 o 
   2   3   8      715.68      707.66      9.58 o 
   3   3   8     1212.84     1186.44     17.24 o 
   4   3   8        0.36        0.11      2.43 o 
   5   3   8        6.81        1.39      2.83 o 
   6   3   8       45.01       40.04      4.47 o 
   7   3   8      164.03      156.01      8.09 o 
   8   3   8        4.11       -3.44      3.78 o 
   9   3   8        0.09       -4.36      3.94 o 
  -9   4   8        0.00       -4.37     15.35 o 
  -8   4   8       31.92       26.18      4.45 o 
  -7   4   8        6.68        1.04      6.03 o 
  -6   4   8       13.34       15.08      3.64 o 
  -5   4   8      138.74      134.26     10.85 o 
  -4   4   8      371.45      357.91      8.96 o 
  -3   4   8      178.24      175.44      6.09 o 
  -2   4   8       15.21       25.36      3.24 o 
  -1   4   8      318.37      323.23      6.72 o 
   0   4   8     1021.73     1061.50     14.77 o 
   1   4   8      586.35      569.00     10.99 o 
   2   4   8       41.31       48.23      3.88 o 
   3   4   8        0.03        5.60      2.37 o 
   4   4   8      222.48      216.67      6.31 o 
   5   4   8      135.80      142.79      6.71 o 
   6   4   8       54.61       49.34      7.45 o 
   7   4   8        0.02       -1.09      3.70 o 
   8   4   8        9.27        1.48      4.11 o 
  -8   5   8        0.08       -2.46      3.63 o 
  -7   5   8        1.02       -1.05      3.31 o 
  -6   5   8       27.36       25.21      4.20 o 
  -5   5   8      116.91      122.54     12.53 o 
  -4   5   8        1.53       -0.88      3.20 o 
  -3   5   8        1.03        0.63      2.62 o 
  -2   5   8      285.20      301.06      8.33 o 
  -1   5   8      834.56      763.59     14.00 o 
   0   5   8        2.57        0.72      2.13 o 
   1   5   8        1.26        0.53      2.13 o 
   2   5   8      244.03      242.57      6.57 o 
   3   5   8      715.73      714.91     12.11 o 
   4   5   8        0.50       -1.08      3.86 o 
   5   5   8        7.76        0.62      5.54 o 
   6   5   8        8.04       14.02      5.03 o 
   7   5   8      109.33      112.12      9.12 o 
   8   5   8        4.19        3.45      9.55 o 
  -8   6   8        3.65        4.44      4.21 o 
  -7   6   8        1.19       -1.04      4.40 o 
  -6   6   8        0.25        1.18      3.42 o 
  -5   6   8       34.14       41.56      5.12 o 
  -4   6   8      123.71      114.27      6.68 o 
  -3   6   8       24.01       25.33      3.98 o 
  -2   6   8        1.79        1.32      2.71 o 
  -1   6   8       11.71       16.74      3.51 o 
   0   6   8      246.65      249.09      6.59 o 
   1   6   8      147.23      147.63      5.97 o 
   2   6   8      108.40      114.17      5.49 o 
   3   6   8        4.81        6.01      2.90 o 
   4   6   8      124.00      111.20      6.67 o 
   5   6   8       26.70       24.26      5.17 o 
   6   6   8       76.03       81.39      7.91 o 
   7   6   8        0.75        5.06      5.61 o 
  -7   7   8        0.68        3.42      5.21 o 
  -6   7   8       12.57       15.22      4.87 o 
  -5   7   8       20.60       22.94      4.50 o 
  -4   7   8       12.48       18.83      4.17 o 
  -3   7   8        0.34       -1.54      2.95 o 
  -2   7   8       53.07       64.14      5.51 o 
  -1   7   8      248.23      240.75      8.20 o 
   0   7   8       29.07       30.31      4.18 o 
   1   7   8        8.46       14.49      3.10 o 
   2   7   8        3.51        5.15      2.87 o 
   3   7   8      208.29      227.77     13.59 o 
   4   7   8        9.18       12.19      3.96 o 
   5   7   8       31.63       31.16      5.90 o 
   6   7   8        0.24       -2.04      4.86 o 
  -6   8   8        0.11       -0.40      3.69 o 
  -5   8   8        1.03        1.36      3.69 o 
  -4   8   8       29.48       31.99      7.03 o 
  -3   8   8        0.12       -1.02      3.24 o 
  -2   8   8       16.34       25.82      4.41 o 
  -1   8   8        5.38        9.90      3.81 o 
   0   8   8       57.65       54.59      5.33 o 
   1   8   8        0.96        0.33      3.36 o 
   2   8   8       95.53       96.93      6.40 o 
   3   8   8        7.01        9.41      4.68 o 
   4   8   8       30.66       37.97      5.28 o 
   5   8   8        0.25       -4.33      4.59 o 
  -4   9   8       12.90       21.93      4.80 o 
  -3   9   8        4.84        1.15      3.93 o 
  -2   9   8        0.00       -3.71      3.44 o 
  -1   9   8       45.36       51.78      5.70 o 
   0   9   8       24.12       32.34      4.90 o 
   1   9   8       13.22       12.42      4.17 o 
   2   9   8        0.21       -1.84      3.81 o 
   3   9   8       33.54       32.15      7.42 o 
  -9   0   9      199.50      219.62     12.75 o 
  -7   0   9       20.59       23.85      5.22 o 
  -5   0   9      771.64      798.84     19.57 o 
  -3   0   9       45.18       34.88      3.09 o 
  -1   0   9     1015.88     1007.52     20.70 o 
   1   0   9      771.89      750.95     13.78 o 
   3   0   9      439.15      437.82     10.14 o 
   5   0   9      262.49      251.61     11.01 o 
   7   0   9       47.33       47.31      7.17 o 
   9   0   9        2.02        3.13      7.04 o 
  -9   1   9        9.87        9.57      5.53 o 
  -8   1   9       47.36       52.97      6.33 o 
  -7   1   9        3.19        5.31      3.01 o 
  -6   1   9      507.48      490.90     10.71 o 
  -5   1   9       66.81       68.14      4.67 o 
  -4   1   9        3.28        1.15      1.89 o 
  -3   1   9       13.89        8.87      2.20 o 
  -2   1   9      421.50      382.75      5.93 o 
  -1   1   9       67.02       70.31      4.26 o 
   0   1   9       28.48       34.28      2.07 o 
   1   1   9      114.14      114.80      3.56 o 
   2   1   9      112.71      105.86      4.08 o 
   3   1   9        0.03        1.54      1.67 o 
   4   1   9        0.69        1.71      2.46 o 
   5   1   9        0.82        1.26      2.05 o 
   6   1   9       66.95       58.77      5.30 o 
   7   1   9        4.58       -1.97      3.44 o 
   8   1   9        0.14       -2.28      3.69 o 
   9   1   9        0.68       -3.93      3.77 o 
  -9   2   9      140.47      147.71      9.64 o 
  -8   2   9       15.36        4.27      4.58 o 
  -7   2   9        2.34        3.56      3.74 o 
  -6   2   9      163.49      140.73      8.65 o 
  -5   2   9      654.28      689.08     13.09 o 
  -4   2   9        8.90        3.45      2.51 o 
  -3   2   9       96.52       84.15      5.53 o 
  -2   2   9      551.20      575.54     10.55 o 
  -1   2   9     1041.47     1066.98     16.39 o 
   0   2   9        7.38        5.65      1.82 o 
   1   2   9      343.38      345.48      9.49 o 
   2   2   9        1.96        2.88      1.59 o 
   3   2   9      703.16      684.69      9.71 o 
   4   2   9        5.78        4.26      2.54 o 
   5   2   9       71.00       68.96      7.51 o 
   6   2   9       21.87       15.27      4.27 o 
   7   2   9       49.64       52.42      5.43 o 
   8   2   9        2.67       -3.97      3.51 o 
  -9   3   9       25.42       26.04      7.79 o 
  -8   3   9       23.46       11.46      4.93 o 
  -7   3   9       24.43       26.35      4.14 o 
  -6   3   9      155.39      140.02      6.89 o 
  -5   3   9      347.66      365.14      9.31 o 
  -4   3   9       97.79       99.72      5.52 o 
  -3   3   9      147.42      127.82      5.85 o 
  -2   3   9      784.77      779.07     13.69 o 
  -1   3   9      122.93      133.78      4.77 o 
   0   3   9       59.28       67.83      3.81 o 
   1   3   9      192.41      198.31      7.22 o 
   2   3   9      544.38      539.52     11.23 o 
   3   3   9        1.28        1.77      2.21 o 
   4   3   9        1.26        0.42      2.51 o 
   5   3   9        0.42        0.39      2.77 o 
   6   3   9      135.91      130.65      7.16 o 
   7   3   9        7.55        7.93      3.99 o 
   8   3   9        5.72       -4.47      3.81 o 
  -9   4   9       36.50       32.67      7.40 o 
  -8   4   9        8.70        1.24      3.79 o 
  -7   4   9        0.92       -3.65      3.29 o 
  -6   4   9      122.78      114.88      6.56 o 
  -5   4   9      372.53      384.70     11.65 o 
  -4   4   9        0.24        0.39      3.62 o 
  -3   4   9       15.44       15.79      3.06 o 
  -2   4   9      304.85      301.02      8.14 o 
  -1   4   9     1159.73     1104.20     15.41 o 
   0   4   9       19.47       17.20      2.67 o 
   1   4   9        3.21        0.46      2.18 o 
   2   4   9        1.24        3.67      2.33 o 
   3   4   9      630.38      646.39     11.23 o 
   4   4   9        0.44       -1.85      2.79 o 
   5   4   9        7.41        7.36      4.13 o 
   6   4   9       26.61       40.76      6.27 o 
   7   4   9       60.23       58.67      7.24 o 
   8   4   9       11.84       10.25      5.61 o 
  -8   5   9       21.20       20.74      4.70 o 
  -7   5   9       16.15       21.93      4.33 o 
  -6   5   9       43.51       47.76      4.99 o 
  -5   5   9      122.26      131.32      7.14 o 
  -4   5   9      130.75      134.84      6.87 o 
  -3   5   9       87.20       89.25      5.63 o 
  -2   5   9      432.19      445.52     11.78 o 
  -1   5   9       14.11       18.17      3.47 o 
   0   5   9      107.54      103.32      4.95 o 
   1   5   9       42.32       39.66      3.60 o 
   2   5   9      792.75      799.00     14.63 o 
   3   5   9        0.53        3.47      2.75 o 
   4   5   9       64.12       58.25      5.39 o 
   5   5   9        0.98       -4.14      6.11 o 
   6   5   9      124.55      141.48      9.73 o 
   7   5   9        3.19        6.21      5.41 o 
  -7   6   9        0.17       -2.43      3.48 o 
  -6   6   9       30.61       28.33      4.71 o 
  -5   6   9      158.83      144.30      9.14 o 
  -4   6   9        0.61       -1.63      3.08 o 
  -3   6   9       14.84       19.43      3.80 o 
  -2   6   9       18.91       32.18      4.38 o 
  -1   6   9      621.61      624.02     13.21 o 
   0   6   9        0.05        0.06      3.06 o 
   1   6   9       84.42       88.68      6.18 o 
   2   6   9        7.75       12.97      3.13 o 
   3   6   9      265.32      267.37      8.80 o 
   4   6   9        3.62        7.09      3.73 o 
   5   6   9       42.98       38.55      6.03 o 
   6   6   9        0.99        3.70      5.04 o 
   7   6   9       45.53       52.95      7.70 o 
  -7   7   9        0.07       -0.54      4.14 o 
  -6   7   9       11.14        8.81      4.88 o 
  -5   7   9        1.48        5.22      4.06 o 
  -4   7   9       85.67       75.67      6.19 o 
  -3   7   9        1.89        0.90      3.37 o 
  -2   7   9      180.96      183.60      8.21 o 
  -1   7   9        0.22        6.81      3.51 o 
   0   7   9      124.41      123.52      7.00 o 
   1   7   9        2.42        9.06      3.59 o 
   2   7   9      249.63      268.63      8.89 o 
   3   7   9        0.58        0.40      3.60 o 
   4   7   9       82.00       77.15      7.63 o 
   5   7   9        0.03       -3.16      4.64 o 
   6   7   9       38.44       37.81      6.76 o 
  -5   8   9       44.26       36.82      6.03 o 
  -4   8   9       13.47        9.41      4.43 o 
  -3   8   9       18.33       21.04      4.46 o 
  -2   8   9        0.31        1.81      3.74 o 
  -1   8   9      126.47      121.22      9.56 o 
   0   8   9       11.33       11.86      4.04 o 
   1   8   9       74.23       74.62      6.17 o 
   2   8   9        0.60        4.88      3.83 o 
   3   8   9       70.38       80.02      6.39 o 
   4   8   9        4.96       10.48      4.36 o 
  -3   9   9        1.79       -0.32      4.04 o 
  -2   9   9       32.54       32.85      5.17 o 
  -1   9   9        2.81        6.33      4.01 o 
   0   9   9       51.53       61.35      6.18 o 
   1   9   9        0.45       -5.27      3.75 o 
   2   9   9       29.63       32.68      5.28 o 
  -8   0  10        3.09        4.41      8.76 o 
  -6   0  10        8.23       12.11      4.46 o 
  -4   0  10        8.63        6.16      2.59 o 
  -2   0  10        1.37        3.41      2.02 o 
   0   0  10       22.44       25.93      3.37 o 
   2   0  10      487.94      518.35     12.11 o 
   4   0  10        1.09        0.07      3.61 o 
   6   0  10      167.85      137.92     20.00 o 
   8   0  10       12.60       10.15      6.52 o 
  -9   1  10       17.63       18.83      6.27 o 
  -8   1  10        2.50        5.50      4.65 o 
  -7   1  10        1.85       -1.36      3.69 o 
  -6   1  10       50.36       57.30     10.08 o 
  -5   1  10       21.87       23.68      4.19 o 
  -4   1  10        0.22       -2.56      2.24 o 
  -3   1  10       50.01       47.84      3.07 o 
  -2   1  10       16.23       16.97      2.45 o 
  -1   1  10      289.64      289.81      6.19 o 
   0   1  10        0.11        0.69      1.68 o 
   1   1  10      336.65      360.50      7.19 o 
   2   1  10       37.00       38.20      3.19 o 
   3   1  10      358.26      355.40      7.63 o 
   4   1  10        6.56        2.65      2.78 o 
   5   1  10        7.21        2.75      2.93 o 
   6   1  10        2.54        4.86      3.53 o 
   7   1  10       79.44       78.11      6.24 o 
   8   1  10        6.66       -1.66      4.05 o 
  -9   2  10       12.50       19.69      5.82 o 
  -8   2  10        4.85        1.82      8.60 o 
  -7   2  10       11.43       11.47      4.48 o 
  -6   2  10       49.08       48.38      4.52 o 
  -5   2  10        1.91       -0.98      2.68 o 
  -4   2  10       62.50       58.53      4.42 o 
  -3   2  10      117.44      119.95      6.99 o 
  -2   2  10      116.86      118.83      4.44 o 
  -1   2  10       78.69       95.86      4.40 o 
   0   2  10       39.05       44.38      3.22 o 
   1   2  10        7.26        4.18      1.81 o 
   2   2  10      345.22      343.38      7.36 o 
   3   2  10       68.33       75.79      4.83 o 
   4   2  10       17.87        6.53      4.54 o 
   5   2  10       67.97       63.20      5.05 o 
   6   2  10      126.99      136.18      7.36 o 
   7   2  10       16.75       17.62      4.45 o 
   8   2  10       19.41       17.44      4.78 o 
  -9   3  10       36.28       40.22      6.51 o 
  -8   3  10        1.65        2.29      4.33 o 
  -7   3  10        0.33       -2.09      3.79 o 
  -6   3  10      117.43      114.11     10.43 o 
  -5   3  10      145.73      150.12      6.58 o 
  -4   3  10        5.86        4.02      3.20 o 
  -3   3  10        3.59        5.15      2.62 o 
  -2   3  10        0.04       -3.36      2.39 o 
  -1   3  10      529.14      509.52      9.15 o 
   0   3  10        2.19        3.88      2.28 o 
   1   3  10        6.97        5.66      2.15 o 
   2   3  10      110.91      101.25      4.85 o 
   3   3  10      335.41      343.05      9.00 o 
   4   3  10       88.63       94.36      6.95 o 
   5   3  10        2.61        0.80      3.97 o 
   6   3  10       10.33        8.74      4.86 o 
   7   3  10       52.76       54.83      7.01 o 
   8   3  10       21.28       33.07      6.50 o 
  -8   4  10       19.74       20.62      5.39 o 
  -7   4  10       25.08       23.18      4.38 o 
  -6   4  10      110.04      110.34      6.63 o 
  -5   4  10        6.51        7.96      3.66 o 
  -4   4  10      120.66      127.07      6.84 o 
  -3   4  10       22.03       17.89      3.40 o 
  -2   4  10      443.05      416.50      9.99 o 
  -1   4  10       89.81       93.06      5.50 o 
   0   4  10      196.65      210.48      6.76 o 
   1   4  10       45.37       51.57      4.37 o 
   2   4  10      269.27      245.24      6.79 o 
   3   4  10       36.48       43.96      4.66 o 
   4   4  10      130.64      125.70      9.52 o 
   5   4  10       39.08       18.95      5.11 o 
   6   4  10       44.78       61.28      8.86 o 
   7   4  10       27.19       30.78      6.76 o 
  -8   5  10        0.21       -5.37      3.58 o 
  -7   5  10        4.54        5.17      4.54 o 
  -6   5  10       54.58       57.99      5.61 o 
  -5   5  10      314.95      320.93     11.53 o 
  -4   5  10       18.91       15.45      3.82 o 
  -3   5  10       63.61       61.25      7.13 o 
  -2   5  10       19.71       26.26      3.90 o 
  -1   5  10      543.81      535.03     15.70 o 
   0   5  10       36.97       47.60      4.50 o 
   1   5  10      112.18      112.44      5.45 o 
   2   5  10        7.11       12.20      3.15 o 
   3   5  10      210.87      203.56      7.89 o 
   4   5  10       82.18       92.43      7.61 o 
   5   5  10       13.84        7.31      4.74 o 
   6   5  10        1.18       -2.95      4.86 o 
   7   5  10       39.67       44.11      7.42 o 
  -7   6  10        1.07        4.89      4.12 o 
  -6   6  10       64.29       68.83      7.35 o 
  -5   6  10        0.00        6.83      4.14 o 
  -4   6  10      124.76      127.72      7.32 o 
  -3   6  10        0.01       -0.85      3.18 o 
  -2   6  10      302.77      279.64      8.90 o 
  -1   6  10        3.84       10.23      3.59 o 
   0   6  10      263.01      265.73      8.58 o 
   1   6  10       19.14       24.11      4.05 o 
   2   6  10      149.34      142.45     13.59 o 
   3   6  10       11.64       15.22      4.06 o 
   4   6  10      107.03      100.86      8.11 o 
   5   6  10        2.94        0.37      5.23 o 
   6   6  10       17.03       20.96      5.86 o 
  -6   7  10       13.26       18.42      4.67 o 
  -5   7  10      151.91      146.22      8.36 o 
  -4   7  10       23.66       25.20      4.86 o 
  -3   7  10       59.84       56.50      5.55 o 
  -2   7  10       10.50        9.62      3.92 o 
  -1   7  10      247.59      243.70      8.94 o 
   0   7  10       36.65       49.38      7.34 o 
   1   7  10       79.48       78.68      6.26 o 
   2   7  10        8.84       11.10      4.58 o 
   3   7  10      113.16      107.14      7.03 o 
   4   7  10       10.80       14.43      6.14 o 
   5   7  10        5.21        1.76      4.94 o 
  -5   8  10        1.82        5.45      4.46 o 
  -4   8  10       70.05       79.71      7.05 o 
  -3   8  10        0.39        2.82      3.77 o 
  -2   8  10       74.02       83.02      6.96 o 
  -1   8  10        0.16        9.80      4.10 o 
   0   8  10       90.14       84.91      6.57 o 
   1   8  10        0.19        0.56      3.76 o 
   2   8  10       33.05       35.65      5.13 o 
   3   8  10        0.64       -0.17      5.75 o 
   4   8  10       24.91       24.96      5.96 o 
  -2   9  10        5.01        7.22      4.59 o 
  -1   9  10       52.58       54.69      6.15 o 
   0   9  10        3.94        5.97      4.27 o 
   1   9  10       17.78       14.79      4.83 o 
  -9   0  11        8.42        5.53      9.98 o 
  -7   0  11       34.31       43.62     11.37 o 
  -5   0  11      293.94      287.53     18.75 o 
  -3   0  11      290.12      305.60     11.02 o 
  -1   0  11     1193.22     1218.32     39.60 o 
   1   0  11        3.04        1.06      2.83 o 
   3   0  11      677.20      707.08     32.67 o 
   5   0  11      108.29       88.39     12.92 o 
   7   0  11      153.04      153.39     13.19 o 
  -9   1  11        0.68       -0.73      6.69 o 
  -8   1  11        1.11        3.40      6.10 o 
  -7   1  11        0.29       -0.63      5.17 o 
  -6   1  11        2.03        9.72      5.72 o 
  -5   1  11       12.04       12.18      3.90 o 
  -4   1  11        2.91        4.29      3.26 o 
  -3   1  11       10.26        7.19      2.71 o 
  -2   1  11      545.53      537.14     10.51 o 
  -1   1  11        7.52        8.22      2.36 o 
   0   1  11       22.37       13.52      4.84 o 
   1   1  11      159.49      157.14      5.30 o 
   2   1  11     1124.46     1121.56     15.95 o 
   3   1  11       16.75       22.65      3.60 o 
   4   1  11       10.36        4.56      2.79 o 
   5   1  11       11.17       16.32      4.71 o 
   6   1  11      227.06      248.52     23.25 o 
   7   1  11        3.13        8.74      4.13 o 
   8   1  11       11.35        8.47      5.47 o 
  -9   2  11       16.19       13.51     10.36 o 
  -8   2  11        1.31        1.52      5.36 o 
  -7   2  11       13.72       14.09      4.54 o 
  -6   2  11        0.46        0.95      3.76 o 
  -5   2  11      228.14      224.73      7.87 o 
  -4   2  11       65.32       71.46      7.40 o 
  -3   2  11       41.57       38.64      3.89 o 
  -2   2  11       58.36       48.16      4.06 o 
  -1   2  11     1075.70     1070.29     17.05 o 
   0   2  11      162.55      179.13      5.56 o 
   1   2  11       11.19       13.83      2.75 o 
   2   2  11        2.49       -0.47      2.03 o 
   3   2  11      526.14      506.28     23.71 o 
   4   2  11       96.31       83.87      8.93 o 
   5   2  11       29.59       32.34      5.28 o 
   6   2  11        0.70        4.43      4.42 o 
   7   2  11      115.89      116.77      9.18 o 
  -8   3  11        8.80        7.06      4.84 o 
  -7   3  11        1.31        0.67      5.98 o 
  -6   3  11       63.40       66.68      5.40 o 
  -5   3  11       76.48       77.18      8.11 o 
  -4   3  11       36.32       40.40      4.26 o 
  -3   3  11       77.03       78.55      5.17 o 
  -2   3  11      326.03      296.02     16.34 o 
  -1   3  11       91.54       92.21      5.43 o 
   0   3  11        6.23       11.97      3.06 o 
   1   3  11      344.53      348.00      8.82 o 
   2   3  11      515.80      531.30     10.22 o 
   3   3  11       56.73       67.86      5.21 o 
   4   3  11       11.51       13.23      4.30 o 
   5   3  11       26.97       30.26      7.84 o 
   6   3  11      136.96      149.06      9.67 o 
   7   3  11       18.79       20.68      6.24 o 
  -8   4  11       11.06       12.64      5.31 o 
  -7   4  11        6.79        5.43      4.77 o 
  -6   4  11        8.84        5.23      3.80 o 
  -5   4  11      245.42      223.34     10.32 o 
  -4   4  11       69.51       65.26      5.31 o 
  -3   4  11       47.31       47.86      5.37 o 
  -2   4  11        9.32        9.37      4.57 o 
  -1   4  11      538.94      544.03     11.78 o 
   0   4  11      222.03      230.58      6.77 o 
   1   4  11       27.80       31.02      3.64 o 
   2   4  11        8.61        8.28      2.89 o 
   3   4  11      325.36      321.28      9.83 o 
   4   4  11       93.70       85.26      7.35 o 
   5   4  11        0.31       -0.76      4.15 o 
   6   4  11        0.94        3.84      4.90 o 
   7   4  11       49.03       49.98      7.11 o 
  -7   5  11        0.01       -2.31      3.70 o 
  -6   5  11       70.42       73.85      7.28 o 
  -5   5  11       49.89       53.12      5.42 o 
  -4   5  11       87.71       75.97      5.97 o 
  -3   5  11       25.47       23.27      4.08 o 
  -2   5  11      238.01      220.68      7.88 o 
  -1   5  11       87.57       96.91      6.20 o 
   0   5  11       86.42       82.96      5.78 o 
   1   5  11       58.00       55.42      4.95 o 
   2   5  11      145.06      161.51      6.73 o 
   3   5  11       52.02       50.25      5.21 o 
   4   5  11        0.76       -5.02      4.19 o 
   5   5  11        2.91        0.47      4.42 o 
   6   5  11       36.98       45.19      8.17 o 
  -6   6  11       14.32       22.95      4.85 o 
  -5   6  11      194.98      219.29     26.44 o 
  -4   6  11       45.85       44.45      5.35 o 
  -3   6  11       56.87       58.71      5.52 o 
  -2   6  11        3.85        7.02      3.87 o 
  -1   6  11      220.03      213.25      8.32 o 
   0   6  11       52.42       65.38      6.10 o 
   1   6  11       11.34        8.23      3.94 o 
   2   6  11        1.68        1.77      2.55 o 
   3   6  11      123.14      108.58      7.02 o 
   4   6  11        7.66        7.90      4.73 o 
   5   6  11        0.26       -5.73      4.62 o 
  -5   7  11        7.30       10.09      4.49 o 
  -4   7  11       53.85       56.95      6.82 o 
  -3   7  11        0.30       -5.33      3.56 o 
  -2   7  11       80.75       72.05      7.70 o 
  -1   7  11       13.04       19.38      4.45 o 
   0   7  11       42.76       42.02      5.18 o 
   1   7  11        0.07       -4.94      3.29 o 
   2   7  11       30.00       26.40      7.13 o 
   3   7  11       11.33       21.72      4.56 o 
   4   7  11        0.60        3.81      4.88 o 
  -4   8  11        6.34       14.89      4.81 o 
  -3   8  11       14.25       12.41      4.64 o 
  -2   8  11       16.90       11.17      4.68 o 
  -1   8  11       76.23       66.82      6.43 o 
   0   8  11        2.41       -0.63      3.77 o 
   1   8  11        4.66       -2.21      5.35 o 
   2   8  11       10.54       18.03      6.70 o 
   3   8  11       24.27       19.08      5.67 o 
  -8   0  12        0.16       -5.73      7.73 o 
  -6   0  12       52.86       29.90      9.94 o 
  -4   0  12       36.34       61.41     11.09 o 
  -2   0  12      915.00      915.60     22.44 o 
   0   0  12      145.19      145.87      9.49 o 
   2   0  12      610.16      592.56     25.76 o 
   4   0  12      125.48      113.59     14.10 o 
   6   0  12      146.31      151.71     17.04 o 
  -8   1  12        5.17       -0.92      5.91 o 
  -7   1  12        0.47       -7.85      5.23 o 
  -6   1  12       13.60        8.32      6.47 o 
  -5   1  12      301.03      322.77     15.16 o 
  -4   1  12       39.26       37.54      6.78 o 
  -3   1  12      171.24      190.32     12.37 o 
  -2   1  12        3.81       -0.83      4.08 o 
  -1   1  12      476.82      481.98     10.73 o 
   0   1  12       29.91       22.14      3.56 o 
   1   1  12      893.47      928.75     14.14 o 
   2   1  12        1.42        3.92      2.79 o 
   3   1  12      391.16      405.92     11.69 o 
   4   1  12        3.18       -0.62      3.78 o 
   5   1  12      175.98      169.95      8.94 o 
   6   1  12        0.19        9.61      4.93 o 
   7   1  12       96.58       91.47      8.26 o 
  -8   2  12        6.33        7.14      6.63 o 
  -7   2  12        4.36        8.13      6.55 o 
  -6   2  12       60.16       41.06      7.98 o 
  -5   2  12       61.83       55.76      8.19 o 
  -4   2  12       24.35       26.35      3.85 o 
  -3   2  12       61.16       46.24      4.37 o 
  -2   2  12      516.49      532.63     11.38 o 
  -1   2  12      141.18      166.70      5.91 o 
   0   2  12       80.32       84.90      4.68 o 
   1   2  12        6.35        5.36      2.71 o 
   2   2  12      487.93      497.86     17.46 o 
   3   2  12       65.60       66.46      8.13 o 
   4   2  12       60.71       55.33      6.17 o 
   5   2  12       17.40       26.57      8.14 o 
   6   2  12      103.30      106.28      8.57 o 
   7   2  12        0.27        8.26      5.43 o 
  -8   3  12       22.53       14.87      9.13 o 
  -7   3  12        0.67       -1.14      4.33 o 
  -6   3  12       18.87       10.77      4.81 o 
  -5   3  12      284.69      287.59      9.95 o 
  -4   3  12      103.60      117.20      7.95 o 
  -3   3  12       69.94       70.71      7.77 o 
  -2   3  12       21.77       17.34      3.30 o 
  -1   3  12      495.69      526.30     13.92 o 
   0   3  12      176.74      173.29      7.61 o 
   1   3  12      145.81      155.35      6.98 o 
   2   3  12        1.54        4.47      2.80 o 
   3   3  12      193.12      183.21      9.20 o 
   4   3  12        5.01        0.72      4.03 o 
   5   3  12       47.84       55.98      6.56 o 
   6   3  12        0.22        0.02      5.79 o 
  -7   4  12        1.13       -0.14      4.61 o 
  -6   4  12       55.66       47.75      6.27 o 
  -5   4  12      155.06      170.47      8.02 o 
  -4   4  12       24.43       26.49      4.30 o 
  -3   4  12       23.18       13.50      3.58 o 
  -2   4  12      185.48      184.90      7.76 o 
  -1   4  12      122.98      136.52      7.00 o 
   0   4  12       13.92       13.56      4.12 o 
   1   4  12        0.30       -0.51      2.64 o 
   2   4  12      158.39      159.68      8.37 o 
   3   4  12       55.18       54.41      5.19 o 
   4   4  12        0.37        3.10      4.31 o 
   5   4  12        6.87        6.93      4.89 o 
   6   4  12       33.79       32.78      6.60 o 
  -7   5  12        4.58        6.21      7.05 o 
  -6   5  12        1.72        2.20      3.79 o 
  -5   5  12      149.89      147.07      8.12 o 
  -4   5  12       44.11       40.07      5.09 o 
  -3   5  12        4.43       -0.93      3.90 o 
  -2   5  12        2.43        2.21      3.50 o 
  -1   5  12      191.57      182.83      7.75 o 
   0   5  12       78.14       90.62      6.20 o 
   1   5  12        1.36       -2.09      3.11 o 
   2   5  12        4.18        1.50      3.36 o 
   3   5  12       62.93       62.45      5.75 o 
   4   5  12        2.22        5.30      4.75 o 
   5   5  12        4.23       -1.66      4.85 o 
  -6   6  12       41.46       37.24      5.57 o 
  -5   6  12       51.69       52.82      5.87 o 
  -4   6  12       11.97       10.21      4.31 o 
  -3   6  12        4.59        9.05      3.92 o 
  -2   6  12       52.80       53.54      5.58 o 
  -1   6  12       42.46       40.46      4.99 o 
   0   6  12        1.08        1.46      3.54 o 
   1   6  12        3.49       -2.01      3.94 o 
   2   6  12       20.53       17.94      4.88 o 
   3   6  12        6.92        4.93      3.80 o 
   4   6  12        2.84        0.91      5.71 o 
  -4   7  12        4.44        3.20      4.14 o 
  -3   7  12        1.96       -0.54      3.79 o 
  -2   7  12        8.99        5.20      4.23 o 
  -1   7  12       42.31       33.11      5.07 o 
   0   7  12        5.80        1.81      3.80 o 
   1   7  12        0.94        3.67      3.86 o 
   2   7  12        9.23       10.94      5.01 o 
   3   7  12       11.14       14.74      5.14 o 
  -2   8  12        8.24        5.67      4.40 o 
  -1   8  12        3.57        0.75      4.18 o 
   0   8  12        1.81       -2.79      4.00 o 
   1   8  12        8.36        1.19      4.14 o 
  -7   0  13        8.85       29.90     11.03 o 
  -5   0  13      470.65      432.62     24.88 o 
  -3   0  13      183.60      159.80     16.98 o 
   1   0  13      171.12      178.22     10.65 o 
   3   0  13      631.64      636.81     28.72 o 
   5   0  13        8.30        3.24      7.87 o 
  -8   1  13       15.12        9.98      7.19 o 
  -7   1  13        0.07        4.95      6.27 o 
  -6   1  13      240.95      232.55     15.39 o 
  -5   1  13       14.08       14.73      7.03 o 
  -4   1  13      128.55      130.70     11.20 o 
  -3   1  13        0.01       -3.82      3.32 o 
  -2   1  13      706.10      704.06     21.36 o 
  -1   1  13       18.67       25.35      4.93 o 
   0   1  13      262.19      259.18     30.02 o 
   1   1  13       22.83       20.02      3.81 o 
   2   1  13      401.44      381.52     14.68 o 
   3   1  13        1.95       12.61      5.90 o 
   4   1  13       29.32       24.49      6.39 o 
   5   1  13        4.64        3.20      5.54 o 
   6   1  13      110.17      141.56     12.56 o 
  -7   2  13        4.33        0.67      6.19 o 
  -6   2  13       16.89       21.21      7.80 o 
  -5   2  13      386.71      419.36     17.69 o 
  -4   2  13       19.54       13.50      4.43 o 
  -3   2  13      110.51      107.38     10.10 o 
  -2   2  13        3.49       -4.03      5.35 o 
  -1   2  13      598.92      635.49     15.69 o 
   0   2  13        1.42       -4.51      3.01 o 
   1   2  13       77.88       76.86      7.10 o 
   2   2  13        5.08        3.18      2.92 o 
   3   2  13      317.69      313.74     11.82 o 
   4   2  13       11.31        5.00      3.71 o 
   5   2  13       13.14       14.10      4.87 o 
   6   2  13        3.63        5.47      5.14 o 
  -7   3  13        1.79        3.50      6.50 o 
  -6   3  13       99.39      101.84     11.01 o 
  -5   3  13       44.79       37.28      8.04 o 
  -4   3  13       20.01       10.46      3.88 o 
  -3   3  13        3.63        2.42      4.14 o 
  -2   3  13      312.62      340.60      9.60 o 
  -1   3  13       22.50       21.67      4.45 o 
   0   3  13       61.06       62.93      5.09 o 
   1   3  13       80.52       68.09      9.36 o 
   2   3  13      226.04      209.55     11.03 o 
   3   3  13        1.95       -3.22      3.78 o 
   4   3  13        4.85        8.66      4.49 o 
   5   3  13       16.71       22.12      5.51 o 
   6   3  13       41.82       44.53      7.05 o 
  -7   4  13        0.29       -8.04     15.36 o 
  -6   4  13       15.66        9.20      4.84 o 
  -5   4  13      114.24      112.30      8.28 o 
  -4   4  13       19.04       17.01      4.14 o 
  -3   4  13        7.24        5.01      3.54 o 
  -2   4  13        0.51        0.15      3.44 o 
  -1   4  13      123.58      123.44      7.04 o 
   0   4  13        5.75        5.40      3.39 o 
   1   4  13       14.30       10.49      3.52 o 
   2   4  13       19.38       28.04      4.21 o 
   3   4  13       49.27       41.66      5.94 o 
   4   4  13        8.88        7.96      4.99 o 
   5   4  13        7.65        0.73      4.98 o 
  -6   5  13       31.57       25.16      4.96 o 
  -5   5  13        9.18        8.19      4.21 o 
  -4   5  13        2.62        3.36      3.79 o 
  -3   5  13        5.24       -3.64      3.41 o 
  -2   5  13       48.33       45.05      8.43 o 
  -1   5  13        3.00        0.15      3.51 o 
   0   5  13        0.30        5.09      3.98 o 
   1   5  13       46.20       47.80      6.68 o 
   2   5  13       43.69       42.34      5.70 o 
   3   5  13        0.00        0.50      4.25 o 
   4   5  13        0.43       -4.21      4.54 o 
  -5   6  13        9.05        6.45      4.47 o 
  -4   6  13        1.90        3.86      4.04 o 
  -3   6  13        1.23       -3.33      3.76 o 
  -2   6  13        5.31        2.31      3.93 o 
  -1   6  13       21.13       16.20      5.20 o 
   0   6  13        3.39       -3.48      3.65 o 
   1   6  13        0.24        5.64      3.66 o 
   2   6  13        8.84        6.23      4.56 o 
   3   6  13        9.23        5.33     12.90 o 
  -3   7  13        5.80        6.55      4.52 o 
  -2   7  13        3.03       -2.67      4.04 o 
  -1   7  13        1.89       -1.35      3.76 o 
   0   7  13        0.14       -1.84      3.77 o 
   1   7  13       15.61       17.63      5.23 o 
   2   7  13        9.83        8.80      4.92 o 
  -6   0  14      314.70      302.68     23.41 o 
  -4   0  14      112.99      124.95     15.92 o 
  -2   0  14      451.16      455.82     24.42 o 
   0   0  14       53.38       51.17      7.20 o 
   2   0  14      319.57      275.67     18.21 o 
   4   0  14        1.19       -4.94      6.79 o 
   6   0  14       42.85       36.55     11.83 o 
  -7   1  14       10.17        1.39      8.23 o 
  -6   1  14        0.05        0.86      6.80 o 
  -5   1  14      313.08      326.30     24.85 o 
  -4   1  14        5.52       -6.90      5.29 o 
  -3   1  14       70.44       65.15     10.44 o 
  -2   1  14        4.87        5.77      2.70 o 
  -1   1  14      345.92      359.72     11.78 o 
   0   1  14       12.66        7.57      3.30 o 
   1   1  14       30.45       28.29      4.86 o 
   2   1  14        1.41       -0.34      3.89 o 
   3   1  14       29.22       25.55      7.81 o 
   4   1  14        3.31        2.68      5.07 o 
   5   1  14       11.81       13.02      7.03 o 
  -7   2  14        1.03        8.21      7.84 o 
  -6   2  14      185.90      198.05     14.98 o 
  -5   2  14        0.02       -0.76      6.59 o 
  -4   2  14       51.81       45.21      8.24 o 
  -3   2  14       34.09       25.14      6.93 o 
  -2   2  14      351.71      356.02     12.07 o 
  -1   2  14       10.36       14.29      4.70 o 
   0   2  14       45.76       48.68      4.98 o 
   1   2  14       81.40       82.95      5.96 o 
   2   2  14      210.16      198.95     11.36 o 
   3   2  14       19.03       16.32      6.45 o 
   4   2  14        0.20        1.04      4.88 o 
   5   2  14       12.95       14.72      6.95 o 
  -6   3  14        0.19       -0.23      6.62 o 
  -5   3  14      109.59      122.76     17.33 o 
  -4   3  14        3.31       -2.26      4.32 o 
  -3   3  14        9.70        8.53      4.62 o 
  -2   3  14       23.27       25.30      7.26 o 
  -1   3  14      125.18      135.97     18.54 o 
   0   3  14       48.71       39.87      6.79 o 
   1   3  14        6.83        8.09      3.54 o 
   2   3  14       17.92       20.45      5.16 o 
   3   3  14       42.87       49.66      7.99 o 
   4   3  14       11.63       20.56      7.06 o 
   5   3  14        6.23        4.63      6.50 o 
  -6   4  14       48.45       56.97      9.43 o 
  -5   4  14        0.38        2.83      4.78 o 
  -4   4  14        3.56       -1.47      4.52 o 
  -3   4  14       95.43       92.86     14.62 o 
  -2   4  14      114.36       95.14     14.72 o 
  -1   4  14        0.00       -4.98      3.46 o 
   0   4  14        8.26       12.15      3.86 o 
   1   4  14      123.79      127.32      7.15 o 
   2   4  14       89.59       91.86      6.52 o 
   3   4  14        1.80        5.34      4.62 o 
   4   4  14        4.35        0.01      4.56 o 
  -5   5  14       15.62       12.92      4.75 o 
  -4   5  14        0.10        4.39      3.97 o 
  -3   5  14        1.39        4.42      3.96 o 
  -2   5  14       21.87       31.26      4.91 o 
  -1   5  14       55.18       71.11      6.09 o 
   0   5  14       11.28       15.51      4.05 o 
   1   5  14        0.62       -0.65      3.59 o 
   2   5  14        8.07        9.27      4.49 o 
   3   5  14       32.10       25.31      6.97 o 
  -3   6  14       54.73       65.89      6.46 o 
  -2   6  14       26.19       27.04      5.09 o 
  -1   6  14       15.45       17.32      4.84 o 
   0   6  14        0.17        0.72      4.51 o 
   1   6  14       68.82       83.39      7.62 o 
   2   6  14       47.18       49.39      6.53 o 
  -5   0  15       83.63       89.18     16.49 o 
  -3   0  15       11.21        0.05      8.83 o 
  -1   0  15       66.62       61.44     12.12 o 
   1   0  15        6.03       11.10      5.55 o 
   3   0  15        1.32       -7.28      6.56 o 
   5   0  15        0.75      -10.96      7.87 o 
  -6   1  15      178.77      158.59     14.12 o 
  -5   1  15        2.68        0.02      7.15 o 
  -4   1  15        0.83       -8.37      5.58 o 
  -3   1  15       18.14       20.65      9.48 o 
  -2   1  15      225.71      241.19     15.01 o 
  -1   1  15        5.51        2.01      4.25 o 
   0   1  15       12.79       13.11      5.94 o 
   1   1  15       13.52       10.88      3.86 o 
   2   1  15       90.53       83.55      8.98 o 
   3   1  15        0.03       -4.60      4.87 o 
   4   1  15        2.24       -3.88      5.16 o 
   5   1  15        0.93       -8.65      7.17 o 
  -6   2  15       11.27        7.62     12.00 o 
  -5   2  15       55.37       58.81     10.10 o 
  -4   2  15       28.11       27.28      8.08 o 
  -3   2  15        1.66        4.85      8.01 o 
  -2   2  15       13.92       17.48      5.13 o 
  -1   2  15       73.19       92.13     14.61 o 
   0   2  15       23.66       19.12      4.97 o 
   1   2  15        0.35       -4.68      3.12 o 
   2   2  15        7.06        2.20      6.53 o 
   3   2  15       12.35        1.11      5.69 o 
   4   2  15        0.74       -4.65      6.86 o 
  -5   3  15       10.72       18.78      8.20 o 
  -4   3  15        1.66       -1.40      5.92 o 
  -3   3  15       75.50       79.99      9.99 o 
  -2   3  15      147.70      147.63      9.62 o 
  -1   3  15        5.19        6.63      4.47 o 
   0   3  15        0.57        0.83      3.87 o 
   1   3  15       37.08       40.98      5.97 o 
   2   3  15       87.04       86.07      9.67 o 
   3   3  15        0.02       -8.48      5.66 o 
   4   3  15        0.12       -3.29      6.09 o 
  -5   4  15       31.52       36.47      8.94 o 
  -4   4  15       33.31       36.66      6.54 o 
  -3   4  15        0.84       -2.44      4.83 o 
  -2   4  15        6.75        6.10      6.18 o 
  -1   4  15       72.01       70.24      8.68 o 
   0   4  15       59.29       55.69      6.53 o 
   1   4  15        9.28       10.79      5.72 o 
   2   4  15        0.31        8.90      8.01 o 
   3   4  15       29.38       23.63      7.31 o 
  -3   5  15       42.00       46.00     12.01 o 
  -2   5  15       77.40       77.60      8.44 o 
  -1   5  15        0.02        6.11      8.66 o 
   0   5  15        3.59       10.27      4.12 o 
   1   5  15       10.36        5.43      4.67 o 
   2   5  15       81.32       94.26      9.64 o 
  -4   0  16       14.28       26.68     11.47 o 
  -2   0  16       35.13       32.81     11.49 o 
   0   0  16       30.47       31.54      6.85 o 
   2   0  16       27.43       29.91      9.79 o 
  -5   1  16       12.33        8.35      7.36 o 
  -4   1  16        1.05       -0.99      6.82 o 
  -3   1  16        1.81        7.25      6.75 o 
  -2   1  16        0.10       -6.78      6.16 o 
  -1   1  16       12.60        8.32      4.65 o 
   0   1  16        0.91        2.15      5.03 o 
   1   1  16        0.24        4.15      4.38 o 
   2   1  16        0.61       -2.94      5.24 o 
   3   1  16        4.97        0.81      5.94 o 
  -5   2  16        1.04       -9.41      6.28 o 
  -4   2  16        6.32        7.99      7.26 o 
  -3   2  16       15.60       14.87      7.46 o 
  -2   2  16       64.40       70.91      7.86 o 
  -1   2  16        0.02       -2.69      4.10 o 
   0   2  16       23.39       23.58      5.39 o 
   1   2  16        0.15        6.11      5.32 o 
   2   2  16       44.98       37.92      7.59 o 
   3   2  16        8.44        5.71      6.69 o 
  -4   3  16       11.18        8.22      8.91 o 
  -3   3  16        3.22        1.99      4.73 o 
  -2   3  16        1.00        5.23      4.94 o 
  -1   3  16       40.24       29.65      6.10 o 
   0   3  16        2.90       -3.70      4.71 o 
   1   3  16       17.28        4.79      8.27 o 
   2   3  16        3.66        5.87      8.15 o 
  -3   4  16        5.91        2.66     11.67 o 
  -2   4  16      104.20       93.14      8.55 o 
  -1   4  16        0.68        3.86      4.85 o 
   0   4  16        0.29       -1.55      4.49 o 
   1   4  16        0.50       -3.56      5.38 o 
  -3   0  17        0.51        2.64     10.52 o 
  -1   0  17        1.87        0.98      9.16 o 
   1   0  17       27.95       25.28      9.72 o 
  -3   1  17        0.31       -3.39      6.58 o 
  -2   1  17      107.05      124.17     25.98 o 
  -1   1  17        2.39       -0.76      6.59 o 
   0   1  17       39.79       53.25      6.98 o 
   1   1  17        4.25        9.31      8.83 o 
  -3   2  17       10.81       16.36      8.07 o 
  -2   2  17       13.98       21.82      8.65 o 
  -1   2  17        7.15       10.64      5.36 o 
   0   2  17        1.08        2.46      6.58 o 
   1   2  17       33.25       26.73      9.88 o 
  -1   3  17        8.19       12.01      5.51 o 
                                                 
